# Supplementary material for: Tumour-associated glial host cells display a stem-like phenotype with a distinct gene expression profile and promote growth of GBM xenografts
Source: BMC Cancer. 2017 Feb 7;17:108. doi: 10.1186/s12885-017-3109-8 (PMC5294893; doi:10.1186/s12885-017-3109-8)
Supplement: Additional file 2: Table S1. — Gene list of all significantly over- and underexpressed genes in pairwise comparisons, sorted after fold change value. (XLS 921 kb) [file 12885_2017_3109_MOESM2_ESM.xls]

## Sheet: Summary
	# of Genes	Significant # of Genes	Significant # of Genes - Upregulated	Significant # of Genes - Downregulated
Reference	27845	-
Brain tumor stroma Vs Normal brain stroma	-	2864	1105	1759
Non-angiogenic brain tumor stroma Vs Normal brain stroma	-	5407	2531	2876
Mature GBM tumor stroma Vs Normal brain stroma	-	6415	2670	3745
Non-angiogenic brain tumor stroma Vs Mature GBM tumor stroma	-	2975	1791	1184

## Sheet: Comparison 1
Brain tumor stroma Vs Normal brain stroma
Gene	Fold change - upregulated		Gene	Fold Change - downregulated
BC019382	387.614		Csf1r	-110.748
BC036642	207.89		Camk2a	-75.028
NP378056	143.751		Tmem119	-72.802
AW476689	121.046		Slc2a5	-68.204
1500017I17Rik	94.024		P2ry12	-65.481
Smarca1	93.766		P2ry13	-53.826
NAP061671-1	77.254		Nrgn	-44.836
Nlgn3	55.885		Trem2	-44.208
Mchr1	47.737		Gng13	-43.704
A_51_P507578	46.536		Xist	-43.252
NAP030857-1	42.695		Selpl	-43.166
Klk6	39.531		Fcgr3	-33.03
AK049762	35.497		Emr1	-30.625
Hist1h4f	34.419		Mobp	-28.269
Mthfr	29.393		Alas2	-27.261
2210409E12Rik	28.477		Snph	-25.642
Hist1h4d	27.062		Camk2n1	-25.444
Pou3f2	25.47		Ccr6	-25.309
Hoxb3	24.667		Nckap1l	-25.172
Nudt1	24.626		NAP037326-1	-25.17
Hist1h4a	23.74		Ddn	-23.657
C130071C03Rik	23.697		Cck	-23.296
A_52_P649214	23.212		Fgd2	-23.109
C4b	21.57		Mlxipl	-22.81
Meox2	20.887		Cd300d	-22.663
U11274	19.727		Hpcal4	-22.312
NAP059333-1	19.478		Aif1	-21.643
Krtap16-9	18.789		Cx3cr1	-21.632
1700049J03Rik	17.667		Iqsec3	-21.192
Hist2h4	17.597		Il10ra	-21.073
Hnrpd	16.53		BC051628	-20.933
Vps13a	16.443		Crybb1	-20.718
Ddx3y	16.23		Rasgef1a	-20.29
Cdkn3	15.928		Gpr34	-20.231
Tsga14	15.414		Cplx2	-20.042
LOC675815	15.377		Kifc2	-19.65
Prm1	15.31		Kif5c	-19.437
Spry2	15.082		Nefl	-19.396
Pcdhb5	14.032		Ptgs1	-19.265
Ilf2	14.017		Nrsn1	-17.325
Cited1	13.783		Abcc3	-17.042
Actn1	13.584		Capn3	-16.559
AK047328	13.538		Trak2	-16.526
Mela	13.514		Freq	-16.434
Ezh2	13.208		2210011G09Rik	-16.152
Hoxd10	13.07		Igh-6	-16.005
H2afx	12.941		AI452102	-15.75
Cdc20	12.928		Serpinf1	-15.544
Nfatc3	12.739		9630019K15Rik	-15.143
Hoxb7	12.474		Olfml3	-15.038
Lrrc4c	12.044		Caln1	-15.016
Pcdhb15	12.023		Ccdc88	-15.012
Ifrg15	11.831		Oxsr1	-14.636
Syt17	11.58		4632428N05Rik	-14.494
8030459P20	11.46		Rgs10	-14.433
Sap30	10.988		Msr2	-14.372
Apod	10.821		Pld4	-14.284
Sox2	10.715		Hmha1	-14.11
Pou4f1	10.617		Camkv	-14.014
Dars	10.521		TC1640689	-13.858
Pax6	10.457		Slc12a5	-13.655
6430550H21Rik	10.429		Itgam	-13.451
Wbscr22	10.225		Itpka	-13.403
5330430P22Rik	10.221		Clec5a	-13.222
Ier5l	10.194		Slc7a7	-13.204
TC1764673	10.183		1190003M12Rik	-13.165
Fgfr4	10.161		Susd3	-13.059
March9	9.921		Lag3	-13.023
Psmb7	9.815		Laptm5	-12.928
B830045N13Rik	9.806		Hpca	-12.813
TC1711584	9.516		Unc13c	-12.812
Nkx2-2	9.449		Gm691	-12.747
AW913259	9.381		Havcr2	-12.65
NAP028543-1	9.374		Brunol4	-12.525
Lancl2	9.366		Spnb3	-12.483
Adsl	9.351		Hrh3	-12.437
Bcor	9.315		Csf3r	-12.376
Pcdh17	9.232		Arhgap4	-12.324
9430057O19Rik	9.22		Trim55	-12.213
Uxt	9.217		Lyl1	-12.197
Mc3r	9.152		Emilin3	-12.026
Scgb3a1	9.152		Mpped1	-11.976
Tcfap2e	9.08		Dlgap3	-11.959
Cct6b	9.071		Bcas1	-11.939
Prkcm	8.992		Slc32a1	-11.925
4921507G05Rik	8.727		Trp53inp2	-11.924
Pcdhb6	8.67		Gpr84	-11.876
Satb2	8.607		Neurl	-11.873
2010012C16Rik	8.586		2300002D11Rik	-11.872
Lmo1	8.576		Slc11a1	-11.869
Alkbh5	8.511		Lair1	-11.741
NAP114798-1	8.322		Rph3a	-11.737
Ankib1	8.288		Psd	-11.392
C1ql1	8.268		Gal3st4	-11.315
Ufd1l	8.256		Tbxas1	-11.218
Mxd3	8.239		Clec4b1	-11.116
Ints12	8.227		Clec4a2	-11.085
Hoxa5	8.156		2410066E13Rik	-10.593
Kif2a	8.126		ENSMUST00000025024	-10.567
4930432J01Rik	8.101		NAP027049-1	-10.553
ENSMUST00000101240	8.085		Syt13	-10.47
Xpo1	7.977		Cd53	-10.446
Lrrn3	7.833		Vav1	-10.342
Cdh4	7.799		Snap25	-10.294
2700094K13Rik	7.797		BC004015	-10.283
Foxg1	7.768		Myo1f	-10.261
BC025219	7.754		Bsn	-10.243
Gpc1	7.747		Syt1	-10.236
U2af1l4	7.721		Rims1	-10.202
TC1721634	7.7		Pkp4	-10.196
Hoxa11	7.599		Hk2	-10.021
A530054K11Rik	7.553		2610042L04Rik	-9.876
Tubb6	7.502		Tbc1d9b	-9.755
LOC664883	7.454		Mal2	-9.699
E130310K16Rik	7.451		AK038867	-9.682
Map3k1	7.313		D11Bwg0517e	-9.612
AW822216	7.257		A430107D22Rik	-9.593
Prp2	7.257		Unc93b1	-9.523
Pafah1b3	7.247		Kcnab2	-9.456
Spry1	7.24		Kif5a	-9.392
LOC435752	7.13		Siglech	-9.382
Hmgb2	7.112		Plcl4	-9.375
Cstf3	6.984		EG280121	-9.351
Mnab	6.945		Ptpn6	-9.29
Nudt22	6.938		Adcy1	-9.055
Mycn	6.908		Kctd12	-9.033
BU962533	6.893		Parvg	-8.997
Lrp4	6.882		Slco4a1	-8.994
Trappc5	6.866		Adcy7	-8.946
Mutyh	6.855		C230098O21Rik	-8.911
Znhit1	6.765		Rgs2	-8.781
Brd8	6.671		Aytl1	-8.776
Bcl3	6.506		F13a1	-8.616
Ywhag	6.506		Edg2	-8.583
Prpf6	6.502		Mrc1	-8.576
S100a6	6.502		Mafb	-8.575
Sema6a	6.493		Icam5	-8.564
NAP102625-1	6.479		Lrmp	-8.543
Vim	6.438		Arpp21	-8.458
Myl6b	6.435		Lypla3	-8.456
Pcdhac2	6.434		Cpne6	-8.424
Trip4	6.409		Adrb2	-8.409
Orc5l	6.35		Phyhip	-8.376
Cacnb1	6.349		TC1665684	-8.352
CJ042244	6.314		Tgfbr1	-8.249
Faim2	6.311		Stmn2	-8.17
Gtpbp9	6.257		NAP123201-1	-8.079
Lhx1	6.239		1200013B08Rik	-8.077
BC057022	6.234		Hvcn1	-8.043
Hoxd4	6.197		Nrip3	-8.027
Pemt	6.182		Fes	-7.922
Bub1b	6.151		4933417O08Rik	-7.916
Hist1h3d	6.142		4930506M07Rik	-7.894
Mitd1	6.136		Sirpa	-7.868
NP063432	6.113		Irf5	-7.827
Neud4	6.091		Kcnj4	-7.812
ENSMUST00000072306	6.054		Ccl27	-7.784
Btg3	6.015		Centg1	-7.778
0610007P06Rik	5.998		Tlr7	-7.771
Mnd1	5.979		Scd1	-7.744
Ube2c	5.933		AK041855	-7.716
Gp1bb	5.916		Suhw3	-7.715
EG545091	5.864		Sult4a1	-7.653
AK039475	5.859		7530403E16Rik	-7.634
Loxl1	5.839		TC1665216	-7.537
Ela1	5.817		Rab3il1	-7.483
Mest	5.813		Cd209f	-7.461
Hmgb1-rs17	5.774		Hspb3	-7.453
NAP057019-1	5.763		Atp2b2	-7.439
Csnk2a1	5.76		Tnfaip8l2	-7.398
Adamts9	5.731		Cryba4	-7.373
5730591J02Rik	5.717		Lgmn	-7.365
Lphn3	5.714		Hk3	-7.275
Syncrip	5.705		Slco2b1	-7.251
Grin2d	5.704		2810405K02Rik	-7.249
Pcdhga9	5.697		AW492586	-7.232
Marcksl1	5.695		Ltc4s	-7.224
Col4a4	5.688		Gcnt1	-7.217
Dll1	5.661		Cenpb	-7.204
Eef1e1	5.653		Igsf6	-7.192
Polr2h	5.648		Dscr1l1	-7.103
Pdia4	5.627		EG328314	-7.068
A_52_P437215	5.625		C78409	-7.063
Cask	5.624		Abhd8	-6.997
Cdc2l5	5.621		Cdcp1	-6.98
Smad1	5.62		Lnx1	-6.959
TC1735007	5.588		Psd3	-6.894
Ptn	5.581		Atp1a3	-6.855
Mtap6	5.58		Gabrd	-6.855
Alg13	5.561		Pdpk1	-6.832
Mrpl40	5.542		ENSMUST00000003582	-6.811
Il3ra	5.515		AK028004	-6.781
5330439J01Rik	5.496		Tmem130	-6.779
Pcbp2	5.489		Ppp1r1a	-6.749
Pigf	5.478		1700027L20Rik	-6.723
9530080O11Rik	5.451		Cd33	-6.722
Zfp207	5.419		Cxcl4	-6.707
Sp3	5.409		Myo18b	-6.702
Sfrs2	5.407		Matk	-6.652
Sox12	5.395		BB345768	-6.611
Mettl2	5.394		Plcg2	-6.591
NAP057030-1	5.353		Ppfia4	-6.562
Psmb9	5.347		LOC554327	-6.561
Dcamkl2	5.339		Rasgrp1	-6.535
Lrrn1	5.333		Wipf3	-6.493
Ankrd35	5.328		Lynx1	-6.472
Hnrpa2b1	5.285		Ncf1	-6.468
Traf4	5.285		Sla	-6.434
Rdbp	5.263		Dynll2	-6.424
Vezf1	5.255		BC032204	-6.407
Nup93	5.237		D630042F21Rik	-6.363
Pphln1	5.231		Cbr2	-6.349
Msi1	5.223		Itpr1	-6.316
Crybb2	5.22		EG328644	-6.279
9430028L06Rik	5.191		Plekhm2	-6.265
Pbx3	5.181		Mtap4	-6.214
Rtn4	5.172		Pcp4	-6.183
Mcm7	5.157		Pik3r5	-6.171
Cpne5	5.144		Kalrn	-6.099
Acot3	5.129		Kif5b	-6.081
Wdr61	5.127		Hhex	-6.077
Nudcd1	5.117		Rspo1	-6.07
Tmem39b	5.115		BC052328	-6.064
Flnc	5.078		Rgs8	-6.017
9130024F11Rik	5.077		Gpr77	-6.01
Dscam	5.052		LOC675467	-5.981
Xrcc5	5.049		Sh3gl3	-5.981
Giyd2	5.041		BC012020	-5.979
4833408C14Rik	5.04		Grin2c	-5.971
Setdb1	5.033		Jmjd5	-5.96
4932441K18Rik	5.032		Plcl2	-5.931
Lrrc4	5.017		Ppp1r3g	-5.925
Pold1	5.017		Apbb1ip	-5.916
Nope	5.016		1810011H11Rik	-5.908
Nrarp	5.009		TC1640144	-5.906
Il33	4.935		4930555G01Rik	-5.901
Ctdspl2	4.934		Plek	-5.891
Vps35	4.93		Ptgds2	-5.887
Ppp2cb	4.926		LOC676015	-5.884
Flrt3	4.925		Nfam1	-5.848
Eif3s7	4.923		Npy	-5.826
Nfib	4.916		Kns2	-5.818
Farsla	4.899		Tnfrsf13b	-5.812
Gcn5l2	4.897		Ccl24	-5.794
Jarid1c	4.876		Pmch	-5.78
Sip1	4.836		4933439F18Rik	-5.75
3732413I11Rik	4.829		Mylip	-5.742
2810022L02Rik	4.822		2810032E02Rik	-5.741
Pigg	4.811		Cdr2	-5.726
Mpdz	4.81		6330439K17Rik	-5.705
Prrt1	4.78		Map2k7	-5.69
Rcc2	4.754		Ociad2	-5.681
2210008N01Rik	4.75		Scn1b	-5.623
Sema4d	4.736		Entpd1	-5.622
4922502B01Rik	4.727		Calb1	-5.605
1700025G04Rik	4.723		Stac2	-5.588
Brd4	4.717		Ebf3	-5.57
Hyou1	4.697		Fgf13	-5.559
Rab9b	4.693		Penk1	-5.558
Dimt1	4.67		Dennd1c	-5.501
Prrx1	4.655		Chd3	-5.475
Taok3	4.645		BU531328	-5.472
Cenpk	4.627		AK053810	-5.456
C030027H14Rik	4.619		Lpxn	-5.441
Tmem147	4.616		Zfp106	-5.428
Rg9mtd1	4.611		Birc1b	-5.414
Zbtb26	4.603		Dact2	-5.358
Actn2	4.6		D16Bwg1494e	-5.352
AK048768	4.596		Kcnk12	-5.317
Cad	4.588		Ctsh	-5.315
Tnrc9	4.583		Neurod2	-5.311
0610007C21Rik	4.577		Slamf8	-5.285
Lrfn3	4.577		Epb4.9	-5.265
Cpsf4	4.576		NAP123498-1	-5.258
Olfm2	4.574		Rhoh	-5.238
Pold2	4.551		Cebpa	-5.224
Birc5	4.544		AW491445	-5.222
Mki67	4.5		Nr1i3	-5.222
Galnt1	4.455		Myh7	-5.219
Kpna4	4.446		Was	-5.204
1110014N23Rik	4.445		6620401M08Rik	-5.196
LOC380687	4.44		Sfxn5	-5.165
Ccna2	4.428		Btk	-5.162
Hist1h2ak	4.427		Gpr88	-5.152
TC1756779	4.422		E130012A19Rik	-5.148
Gpatch2	4.414		Gas5	-5.142
2410003K15Rik	4.396		Lyn	-5.138
AJ250688	4.394		Pltp	-5.121
Mif	4.381		Fts	-5.117
Vars2	4.342		LOC673676	-5.096
Mrpl22	4.323		A030009H04Rik	-5.085
BC030336	4.299		St6galnac6	-5.069
Tuba3	4.274		NAP030253-1	-5.036
Hist1h2ai	4.261		Il16	-5.031
Gpnmb	4.255		2010204K13Rik	-5.024
Hnrpm	4.239		Rims2	-5.003
Ppm1g	4.234		Arhgap30	-4.994
Sfrs1	4.219		Cxcl12	-4.971
EG236622	4.203		Kif1c	-4.946
BC051665	4.195		Cplx1	-4.936
Dhx8	4.179		Wdr13	-4.843
Rad50	4.163		Scn2b	-4.84
2310016E02Rik	4.161		Fbxw7	-4.821
Ard1	4.158		Gsdmdc1	-4.815
Mat2a	4.157		6430548M08Rik	-4.806
Polr2j	4.156		Abca9	-4.787
Gria4	4.155		Mertk	-4.772
Zfp281	4.146		Mlc1	-4.761
Defcr3	4.143		C230078M08Rik	-4.735
Tnrc6b	4.14		Alox5	-4.733
Plk1	4.128		Ppp2r2c	-4.731
Dhx36	4.107		Cpne9	-4.702
0610016J10Rik	4.102		Ptk2b	-4.688
LOC636685	4.087		Ppcdc	-4.67
Auts2	4.057		Hps4	-4.669
Cnot2	4.04		Samsn1	-4.663
Ssbp1	4.036		Ctsz	-4.661
EG384179	4.017		Xlr	-4.655
Zfand6	4.006		Nefh	-4.609
G3bp2	4.002		Synpr	-4.599
Alms1	3.994		Pgm2l1	-4.569
Smarcd3	3.99		Cd86	-4.566
AK198605	3.975		Trpm2	-4.565
Rsbn1	3.955		P140	-4.555
Suz12	3.955		AW555464	-4.553
2010209O12Rik	3.954		Tspan33	-4.537
Scrib	3.95		Adra2c	-4.518
2310026E23Rik	3.944		2900019G14Rik	-4.482
Tubg1	3.944		Arl4c	-4.478
2610301G19Rik	3.938		Dock8	-4.467
Snx22	3.922		Spnb1	-4.457
Cpeb4	3.919		Dlg2	-4.454
1810054G18Rik	3.91		Slc17a7	-4.444
Khdrbs1	3.905		Pde1b	-4.443
Ptprf	3.903		Rgs14	-4.436
Tera	3.901		Cd209b	-4.426
Baz1b	3.899		AK033632	-4.411
Errfi1	3.895		Nelf	-4.409
Tex21	3.883		Rpusd3	-4.406
Chst11	3.874		Tesc	-4.405
Lsm12	3.844		Cd163	-4.378
Rbm6	3.843		Napb	-4.371
Nup153	3.827		Mlph	-4.362
Hist2h3c1	3.823		Itpr3	-4.361
LOC619863	3.82		Glrp1	-4.345
Actn4	3.808		Ifngr1	-4.332
BC017647	3.806		Bcl11b	-4.328
Xrcc1	3.806		Adrbk2	-4.303
Hist1h1b	3.802		Sept5	-4.291
1600029O15Rik	3.796		Asb2	-4.289
Fahd2a	3.788		6430598A04Rik	-4.287
Wasl	3.788		Klrb1c	-4.283
Eftud2	3.767		Duoxa1	-4.279
Rrp9	3.765		Ccl19	-4.269
Edem3	3.764		P2ry5	-4.254
Eif5	3.753		Sepw1	-4.248
Ipo9	3.743		Rapgef4	-4.246
AK029410	3.735		Trim41	-4.232
Pcna	3.734		Sst	-4.229
Lsm2	3.733		Cdk5r1	-4.214
Espl1	3.718		Efcab2	-4.209
Glis2	3.718		Bmf	-4.199
Psmd2	3.717		BC030183	-4.174
Bcs1l	3.713		Sv2b	-4.169
Pnpt1	3.706		A_52_P1037106	-4.168
Prdx1	3.705		Pdk1	-4.153
Neo1	3.704		Gsg1l	-4.152
LOC435366	3.685		Plcb2	-4.152
Sssca1	3.677		F730031O20Rik	-4.135
Pcdha9	3.672		A430089I19Rik	-4.133
Cirbp	3.669		1700017B05Rik	-4.129
NAP057047-1	3.666		Gp9	-4.119
Nr2f2	3.663		Dlx1	-4.099
Narg1	3.656		Dusp27	-4.097
Tbrg4	3.656		Rnaset2	-4.09
Smarca5	3.653		Slc25a37	-4.084
Hmgb3	3.645		Cacnb3	-4.078
B4galt2	3.643		1110011C06Rik	-4.077
Endod1	3.639		Ddx25	-4.068
2310021H06Rik	3.634		NAP098046-001	-4.048
Phf13	3.616		NAP112463-1	-4.016
Ihpk2	3.598		Birc1f	-4.002
4921523A10Rik	3.596		Apc	-4
Timm9	3.591		Arrb2	-3.979
LOC673396	3.59		Nudt4	-3.969
Ascc3l1	3.585		Fmnl3	-3.966
Kars	3.585		Fabp3	-3.962
Rhbdf1	3.583		Plekha4	-3.953
Lamc1	3.581		Lin7b	-3.952
Csnk2a2	3.575		Grm1	-3.944
Pmp22	3.573		Arhgap27	-3.929
Cdca8	3.567		Siglecf	-3.904
Cd63	3.564		Hexa	-3.895
Cntfr	3.56		2610034M16Rik	-3.889
Aurka	3.559		Man2b1	-3.883
Mlf1ip	3.558		D17Wsu92e	-3.879
Bcat1	3.554		4833409A17Rik	-3.867
Nufip2	3.551		Ndrg2	-3.862
Tsen54	3.551		Pdlim2	-3.86
Mtmr4	3.55		Gpr160	-3.854
Ncoa1	3.517		Nos1	-3.839
Tmem60	3.513		Cytl1	-3.835
Alg3	3.511		BC037034	-3.832
Dolpp1	3.51		Mllt11	-3.832
Crsp7	3.509		Speg	-3.788
Hdgfrp3	3.509		Il1a	-3.786
Ncam1	3.508		Hrsp12	-3.783
Zfp503	3.503		Kcnj9	-3.775
A_52_P988817	3.501		Lmo7	-3.767
Sqle	3.485		Nuak1	-3.764
1110005A03Rik	3.478		BC026657	-3.759
Psmd9	3.468		Dgkz	-3.752
Abhd2	3.463		9130211I03Rik	-3.743
Kif22	3.459		Extl1	-3.743
Mon1a	3.458		Asph	-3.729
Pfn1	3.453		Snca	-3.729
C1qtnf6	3.439		Ctsd	-3.728
Angptl2	3.436		Palm	-3.716
Thap4	3.432		Cflar	-3.712
Prr14	3.423		Pde2a	-3.706
D2Bwg1335e	3.408		Il7r	-3.696
Polg	3.407		E330009J07Rik	-3.694
Taf5	3.406		Nudc	-3.686
TC1665442	3.392		Aldoc	-3.684
Scfd1	3.385		Gpatc4	-3.681
Zfp36l1	3.381		Syk	-3.678
Numa1	3.373		Habp4	-3.669
Hmga1	3.367		Sqrdl	-3.668
Sec13	3.358		Adora3	-3.645
Ranbp9	3.354		Tiam2	-3.633
Cdc45l	3.348		Casq2	-3.632
Mad2l1bp	3.347		NAP026710-1	-3.625
Fat1	3.344		Ovgp1	-3.625
Fkbpl	3.341		Tspan18	-3.623
Tiparp	3.34		C030046I01Rik	-3.619
Ubl7	3.339		Ankrd40	-3.616
Cugbp1	3.333		Tnfrsf17	-3.609
Aff4	3.332		Plcd3	-3.607
Raly	3.329		Ppp1r9b	-3.604
Ehmt1	3.328		9430020K01Rik	-3.601
Mycs	3.328		BB220380	-3.598
Lrrc8a	3.322		Cybasc3	-3.59
Snx12	3.316		AU040829	-3.574
Dhx30	3.313		Il11ra1	-3.541
Ache	3.304		Icosl	-3.54
Zhx3	3.294		Tnfrsf11a	-3.54
2810416G20Rik	3.29		AK137302	-3.538
Ggtl3	3.29		Plekhb2	-3.533
Dhx15	3.282		1700110I01Rik	-3.529
Rai1	3.276		1700020I14Rik	-3.527
Smek2	3.271		Tmem86a	-3.527
Mrps11	3.266		Klhdc8b	-3.526
2610207I05Rik	3.264		Chn1	-3.524
Srpk2	3.263		Adcy2	-3.522
Pak6	3.259		2310079N02Rik	-3.52
Aaas	3.251		9330132A10Rik	-3.518
Hoxb13	3.24		Zfp91	-3.51
Bcl6	3.231		1700003E16Rik	-3.508
Crebbp	3.224		Tmem141	-3.496
Rest	3.221		Pla2g7	-3.492
Pcdhb16	3.214		Nudt3	-3.491
Sfrs12	3.212		Ddx26b	-3.485
Trps1	3.198		Nek7	-3.484
Wnk4	3.182		2610028A01Rik	-3.483
Rnf113a1	3.176		Folr2	-3.482
Mettl5	3.168		Usp46	-3.472
Cenpp	3.16		Stx1a	-3.458
BC056349	3.159		Taf13	-3.454
BF721801	3.153		Afp	-3.448
Cars	3.147		Kif1a	-3.441
Ascl1	3.145		Fez2	-3.437
Dmap1	3.138		LOC624863	-3.437
Tubb2b	3.134		Cnnm1	-3.431
Wdr12	3.134		Ndufb9	-3.43
2310043J07Rik	3.128		C330021A05Rik	-3.422
Ythdf2	3.123		Ap1s1	-3.414
4930519F09Rik	3.122		Ntsr2	-3.414
Ext1	3.122		Garnl4	-3.412
St8sia5	3.122		AI597479	-3.408
Dtymk	3.12		Pogk	-3.408
Gtf2h4	3.12		Csnk1g2	-3.407
Edg5	3.114		Cyp4v3	-3.405
Tyms	3.114		Rian	-3.399
Lgals2	3.107		Scrt1	-3.399
BC023892	3.098		BI079333	-3.393
Psma6	3.085		A030007L17Rik	-3.39
Gmps	3.084		Cd300a	-3.381
Hrb	3.081		Ophn1	-3.375
Hmbs	3.08		Syp	-3.367
Cdkn1b	3.078		Snta1	-3.362
Nrxn2	3.077		Fbxo41	-3.356
Rtf1	3.076		Vamp2	-3.348
Isoc2a	3.073		Armc3	-3.346
Csf1	3.072		6330527O06Rik	-3.345
Cdca3	3.066		Wnk1	-3.335
Ptges3	3.064		Ikzf1	-3.332
Rkhd2	3.063		LOC219180	-3.326
Prnpip1	3.051		Irf6	-3.322
Pitpna	3.045		Phactr1	-3.319
2400003C14Rik	3.04		Evl	-3.318
Ppig	3.04		2310015A05Rik	-3.312
Ppl	3.032		Kras	-3.311
0610007P14Rik	3.031		Slc7a10	-3.305
Akr7a5	3.031		Arrb1	-3.301
Wsb1	3.029		Traf3ip3	-3.295
NAP029862-1	3.028		4933439C20Rik	-3.287
H2afz	3.027		Unc13a	-3.275
AA407452	3.024		Lrch4	-3.272
Elp4	3.024		Cox7a2l	-3.266
Myef2	3.023		Gna15	-3.263
A930001N09Rik	3.022		ENSMUST00000093546	-3.259
Mthfd1	3.013		NAP046356-1	-3.257
Ube2e3	3.011		Rpl30	-3.245
Cks2	3.008		Dync1li2	-3.231
MGC68323	3.008		Zfp238	-3.229
2300006N05Rik	2.995		Epb4.1l2	-3.223
Ranbp2	2.989		TC1618787	-3.222
Schip1	2.978		Cabp1	-3.209
Rhoj	2.974		Rnase4	-3.202
Bmp1	2.971		Stx4a	-3.198
NAP096465-001	2.966		Lysmd4	-3.188
Cdh10	2.953		Map3k10	-3.185
Thop1	2.951		Mmd	-3.185
Cops6	2.948		Thrsp	-3.181
Plxna1	2.937		Myrip	-3.175
1500011J06Rik	2.936		Slc6a17	-3.17
Snx1	2.93		EG245190	-3.157
Zfhx4	2.925		6530406A20Rik	-3.153
Cenpe	2.924		B230209C24Rik	-3.153
F2r	2.922		Dapp1	-3.15
NAP057029-1	2.919		3526401B18Rik	-3.149
Iws1	2.917		Ppcs	-3.145
Mrt4	2.912		Zrsr2	-3.142
Dgat1	2.909		2810453I06Rik	-3.14
Rbm15	2.896		Slc22a6	-3.13
Syn1	2.885		BB653684	-3.129
Agc1	2.876		Itsn1	-3.121
Zfp579	2.871		Snn	-3.121
Ccne2	2.87		Dtnbp1	-3.12
Ndufs4	2.864		Tmem142b	-3.117
NAP108488-1	2.859		Col27a1	-3.112
Nipbl	2.851		TC1746035	-3.106
Oprl1	2.849		AK085674	-3.103
Ptbp2	2.849		Aak1	-3.096
NAP057010-1	2.839		Setd3	-3.093
Vav3	2.838		Tcirg1	-3.091
2010107H07Rik	2.834		EG626903	-3.09
Gtf2ird1	2.832		Celsr1	-3.088
Atg4d	2.824		Rims3	-3.085
Sgol1	2.815		Xtrp3s1	-3.078
St13	2.814		Sirt3	-3.076
Psmd14	2.813		Ephx2	-3.074
Mfap2	2.808		B230112P13Rik	-3.069
Etv5	2.802		Ankrd43	-3.063
Tubb2a	2.802		E330036I19Rik	-3.06
Acvr1b	2.8		Dock2	-3.055
Cdh20	2.796		Doc2g	-3.05
Smarca4	2.796		Ptpn11	-3.05
Myst2	2.795		LOC669773	-3.045
ENSMUST00000043333	2.786		Qdpr	-3.043
NAP115124-1	2.784		1700041B20Rik	-3.042
Casc4	2.78		Pea15	-3.036
Rbm4b	2.774		Rtn4rl1	-3.036
Ccnb1	2.771		5330431N19Rik	-3.035
Hspd1	2.767		Acaa2	-3.033
Id2	2.765		Tec	-3.03
Ube2v2	2.765		Neurl2	-3.021
Klf15	2.763		Myo7a	-3.015
Mtf2	2.758		Efna5	-3.013
Alkbh7	2.755		BC005764	-3.012
NAP112641-1	2.753		Cst3	-3.01
Sema6d	2.752		Abat	-3.009
Mpp6	2.751		TC1608007	-3.009
ENSMUST00000059347	2.748		Slc26a4	-3.006
Galnt6	2.744		Cables1	-3.004
Ccdc34	2.732		NAP100007-001	-3.002
AB182283	2.726		Abcc8	-3.001
Foxj3	2.725		Rpl26	-2.997
E2f3	2.722		Nrn1	-2.993
S100a4	2.721		Hfe	-2.99
Klf12	2.72		Sh3bp1	-2.988
9930109F21Rik	2.717		Tcap	-2.988
Pcdhb21	2.713		Isyna1	-2.986
Uck2	2.706		Tlr6	-2.985
Vapa	2.703		Hnrph3	-2.978
Hnrpk	2.701		Tm6sf1	-2.978
Pscd2	2.699		D15Wsu75e	-2.976
Hnrpa3	2.696		Tpcn1	-2.975
NAP059572-1	2.694		Mgll	-2.97
Tmem138	2.694		Sdpr	-2.97
Ggnbp2	2.691		Tom1l1	-2.965
Pou3f3	2.687		Csdc2	-2.962
Hnrpab	2.684		Slc39a12	-2.962
Serf1	2.678		ND4L	-2.961
Ppp4r2	2.677		Htr2c	-2.96
Rfx5	2.674		Chmp5	-2.956
AI481772	2.673		Rab26	-2.956
Cbx1	2.671		Rgl2	-2.956
ENSMUST00000071814	2.669		Frs2	-2.953
Wdr1	2.666		Mknk1	-2.953
Hoxa4	2.664		D030013I16Rik	-2.946
Fus	2.655		Igsf1	-2.944
1700029F09Rik	2.653		Baiap3	-2.937
Mbd6	2.649		Snf8	-2.934
1110038D17Rik	2.646		E130114P18Rik	-2.93
Ewsr1	2.645		Mia1	-2.927
Mrpl51	2.645		Sipa1l1	-2.919
AK040892	2.637		AB011473	-2.918
Gbx1	2.637		1500012F01Rik	-2.912
Mtdh	2.636		Acsbg1	-2.912
LOC666704	2.633		Arhgdig	-2.908
Odc1	2.63		Cds1	-2.904
Klhdc3	2.627		TC1665419	-2.898
Hnrpu	2.623		Cd79b	-2.895
Fbxo8	2.62		Eno3	-2.893
Lrrc42	2.61		B930046C15Rik	-2.888
Polr2b	2.609		Vti1b	-2.888
Snx14	2.606		AK033780	-2.887
Rap2c	2.6		Mycbpap	-2.884
Rnf139	2.59		Pfdn5	-2.883
Setd5	2.587		TC1633516	-2.881
AK012844	2.585		Jph4	-2.879
NAP114294-1	2.583		Pkig	-2.879
Nkx2-6	2.582		AK033971	-2.874
Ppp4r1	2.58		Slc36a1	-2.872
Yy1	2.575		2600011E07Rik	-2.866
Arpc1a	2.57		ENSMUST00000080210	-2.866
Ppp1r14b	2.565		Dkkl1	-2.857
Timm50	2.565		Ngef	-2.853
Gjb1	2.562		LOC245128	-2.849
LOC622675	2.56		Serinc3	-2.849
Itgb3bp	2.558		Prkce	-2.848
A_51_P443920	2.557		D11Ertd18e	-2.835
ENSMUST00000048275	2.553		Klc4	-2.832
Gspt1	2.55		Cd84	-2.828
Pcsk6	2.549		Fyco1	-2.824
Afg3l2	2.548		NAP114245-1	-2.82
D8Ertd587e	2.548		Rpl27a	-2.819
Pdlim5	2.548		Amn	-2.81
BC048355	2.547		D10Ertd610e	-2.803
C530008M17Rik	2.545		B4galt1	-2.802
Dip2c	2.54		6430514L14Rik	-2.793
AK122525	2.539		Rps24	-2.788
Lypla2	2.535		Amot	-2.786
Apom	2.528		Ltbp4	-2.782
Gpr119	2.527		Ranbp3l	-2.782
6720460F02Rik	2.525		1700019N12Rik	-2.776
ENSMUST00000025191	2.525		NAP070792-1	-2.776
Emid2	2.523		Vegfc	-2.774
Tfpt	2.522		1700020C11Rik	-2.77
Xrn2	2.521		2210403B10Rik	-2.769
Micall2	2.52		Zfp664	-2.769
Zfp462	2.516		1700001L19Rik	-2.765
Zfp449	2.514		Sytl4	-2.765
Top2b	2.511		Twf2	-2.764
Hectd1	2.51		ENSMUST00000050829	-2.763
Fos	2.505		NAP030482-1	-2.762
Rnaseh2b	2.502		Rps15	-2.761
Epc2	2.496		5330426P16Rik	-2.753
9430016H08Rik	2.491		4930539N22Rik	-2.75
Chdh	2.485		Angptl7	-2.749
Dph1	2.482		Dok3	-2.749
Zfp219	2.48		Ppm1b	-2.747
Ing2	2.479		Sft2d2	-2.744
Gcs1	2.475		2410025L10Rik	-2.742
Pdap1	2.472		Hs3st2	-2.729
Asf1a	2.471		4933413A10Rik	-2.727
Rad1	2.471		1500010J02Rik	-2.724
Sfrs14	2.465		Rhobtb1	-2.719
Cort	2.462		BX513654	-2.716
Eif3s12	2.461		Dcamkl1	-2.714
Slc44a1	2.454		Ccdc108	-2.711
Ftsj3	2.445		Oaf	-2.709
Pelp1	2.439		LOC619975	-2.703
D230037D09Rik	2.438		Tbx6	-2.703
Hoxd3	2.436		A_51_P237890	-2.699
Gm22	2.435		4631403P03Rik	-2.698
S100a16	2.424		Anp32b	-2.697
Elovl5	2.419		Rpl35a	-2.696
Map2k4	2.419		Slc4a1	-2.694
Ebf4	2.417		Psap	-2.687
ENSMUST00000090782	2.415		5530400B01Rik	-2.686
Lgtn	2.413		Eraf	-2.683
Sec22a	2.412		2310047B19Rik	-2.681
Hnrpr	2.411		Pnpla7	-2.68
Ybx1	2.407		Cmtm8	-2.678
Nt5dc2	2.402		AI451617	-2.674
Fign	2.401		Aes	-2.673
Phf20l1	2.4		Hspa12b	-2.672
Thoc4	2.398		Tagap1	-2.672
ENSMUST00000072717	2.396		Rab3a	-2.671
Pdcd10	2.396		A130090K04Rik	-2.668
Ncapd2	2.395		Unc13d	-2.668
Nlk	2.394		Tns3	-2.666
Rps6ka3	2.393		Cd37	-2.665
Edil3	2.388		AW986112	-2.663
Eef1d	2.387		2900046G09Rik	-2.661
Wdr32	2.382		Slc38a1	-2.661
Bud31	2.362		Cdk10	-2.659
Atp7b	2.359		Adrbk1	-2.657
Hist2h2ac	2.358		Stxbp1	-2.657
Tax1bp1	2.354		2410076I21Rik	-2.655
Slco3a1	2.345		Creg1	-2.65
Snrpb	2.343		Cep63	-2.648
Papolg	2.339		Numb	-2.64
NAP104453-1	2.328		Xlkd1	-2.64
Npas3	2.327		Eef1b2	-2.639
Adcy3	2.322		Alox12	-2.635
ENSMUST00000034980	2.321		Gtf2h2	-2.634
Cpsf2	2.315		1110012N22Rik	-2.63
Dscaml1	2.315		2810406K13Rik	-2.627
Rtn3	2.315		AK037050	-2.622
2700060E02Rik	2.308		NAP070880-1	-2.622
Usp3	2.307		Tnfrsf1b	-2.622
Pdik1l	2.304		Csn3	-2.62
Hnrpul1	2.302		Fmod	-2.62
Dnajb5	2.296		Dlgap4	-2.619
Uhrf2	2.29		Ogfrl1	-2.619
Abcf2	2.286		Myeov2	-2.618
Hoxc4	2.283		Crocc	-2.616
Stk35	2.276		4833405L11Rik	-2.613
Rnf31	2.272		ENSMUST00000021743	-2.613
Atp5g2	2.271		Tbc1d9	-2.612
D19Wsu12e	2.261		Dusp8	-2.609
Myh10	2.26		Hrc	-2.604
Zfp704	2.255		Guk1	-2.602
Centg2	2.247		Adrb1	-2.595
Ethe1	2.244		Gpr83	-2.594
Cd9	2.243		Retsat	-2.586
Aspscr1	2.236		2700089E24Rik	-2.584
Ppp2r2a	2.235		Atf5	-2.584
Tomm20	2.234		Fmo1	-2.577
Tubb5	2.234		Gns	-2.575
Eif2s2	2.231		Ssh2	-2.572
Plekhk1	2.224		Ube2l6	-2.572
Hook2	2.221		S100b	-2.57
D11Bwg0434e	2.218		Slc25a18	-2.569
Nol4	2.217		Rab6ip1	-2.566
Csnk1e	2.205		Pik3cg	-2.564
C1galt1c1	2.202		Zfp365	-2.564
Tob1	2.197		4631427C17Rik	-2.563
Ddx46	2.194		6330404A07Rik	-2.56
Rfxdc2	2.192		NAP071006-1	-2.557
Nfil3	2.19		Tanc2	-2.552
Zfp369	2.182		Ptger3	-2.551
Rnf123	2.181		6330503K22Rik	-2.549
Spcs1	2.177		Suds3	-2.547
Usp15	2.177		Luc7l2	-2.546
Ppp4c	2.175		Slc9a2	-2.544
Ppa1	2.174		NAP112575-1	-2.543
Htra3	2.172		Kcnf1	-2.54
Arpc3	2.171		1100001I22Rik	-2.521
Crnkl1	2.168		AK086953	-2.518
Pkn2	2.165		Usmg5	-2.518
2310003L22Rik	2.159		2310005E10Rik	-2.515
Ddx1	2.159		2900041A09Rik	-2.514
Tnfsf5ip1	2.159		Tnnt1	-2.514
Yif1a	2.158		Snx5	-2.513
Kcna2	2.152		Fmnl1	-2.512
2610208M17Rik	2.151		Plekhb1	-2.51
2410022L05Rik	2.144		Crip2	-2.509
Tmem62	2.142		Frmd4b	-2.507
Pdcd2	2.138		Lfng	-2.506
Psmb5	2.135		Lgals4	-2.505
Leprotl1	2.133		Ccdc64	-2.504
0610007L01Rik	2.131		Rab11fip5	-2.504
Sfpq	2.127		Ear1	-2.503
Dpysl2	2.125		Ablim3	-2.502
Apba2	2.123		Smo	-2.497
Utp20	2.121		Traf3	-2.497
4933425O20Rik	2.12		Avp	-2.493
AW209491	2.119		Ids	-2.49
D15Mgi27	2.115		Il17ra	-2.49
Dhcr24	2.113		Hspa12a	-2.489
6030442H21Rik	2.11		Prkcb1	-2.488
Wdr26	2.11		Pld3	-2.484
Nosip	2.109		LOC625815	-2.48
Tpx2	2.108		Ppfia1	-2.48
Rbm14	2.107		ENSMUST00000100796	-2.479
Metap2	2.104		Grinl1a	-2.477
Ipo7	2.101		4121402D02Rik	-2.474
LOC545747	2.101		Arl3	-2.473
Siah1b	2.1		Arhgef16	-2.469
Tmem132b	2.091		TC1650853	-2.464
Gal3st1	2.084		5730593N15Rik	-2.463
Map3k7	2.083		6330408A02Rik	-2.459
Npepps	2.083		Zc3h7b	-2.458
Nono	2.082		Abr	-2.457
Bat3	2.079		NAP029477-1	-2.452
Rkhd3	2.076		2010315L10Rik	-2.451
Tpp2	2.075		Vamp1	-2.451
Flad1	2.074		Gpr56	-2.45
Slc43a3	2.068		Rassf5	-2.45
Thnsl1	2.064		Ndg2	-2.449
TC1711493	2.061		Rasl10b	-2.447
AK016792	2.059		Slc13a3	-2.447
Cdk5rap2	2.059		Fkbp1b	-2.446
Socs1	2.057		Arf3	-2.445
Zdhhc8	2.057		Rin1	-2.441
Ap2m1	2.054		St3gal2	-2.441
Rpl18	2.051		A_51_P502068	-2.439
Ddx17	2.05		Tek	-2.437
Slc5a10	2.05		Mgl2	-2.435
Hapln3	2.049		Arid3a	-2.434
Fastkd5	2.048		BC038167	-2.431
Ptma	2.044		Ccng2	-2.431
Taf10	2.043		Anapc13	-2.43
Zfp259	2.042		Igfbp4	-2.428
Creb3	2.037		Ncdn	-2.427
Clcn5	2.036		9130430L19Rik	-2.425
1700012H17Rik	2.032		Dusp3	-2.42
Bat2d	2.032		Ctsa	-2.419
D030011O10Rik	2.029		Slc30a9	-2.418
Esd	2.027		Trak1	-2.416
1700113O17Rik	2.024		Spnb2	-2.415
Herpud2	2.023		Htr3a	-2.412
Rspry1	2.023		Kbtbd9	-2.409
Nxt1	2.02		Agtrap	-2.406
BC044739	2.019		Arl11	-2.406
Prrc1	2.014		Pilrb1	-2.406
Trmu	2.013		Pygb	-2.406
Gsh1	2.012		Gm106	-2.402
Pcyox1l	2.011		Cyfip1	-2.401
Kcnd3	2.009		NAP028768-1	-2.399
Zfp563	2.009		Liph	-2.392
Gbf1	2.001		Pmm1	-2.392
Slc25a5	2.001		Bcl2l2	-2.391
Pprc1	1.997		Clcnkb	-2.39
Gpr44	1.995		Ephx1	-2.388
Rnd1	1.994		Glt8d3	-2.387
Jam3	1.992		Dok1	-2.38
2310022K01Rik	1.991		ENSMUST00000078252	-2.373
Astn2	1.991		NAP122883-1	-2.37
Rab30	1.989		Vapb	-2.368
Ubn1	1.987		2310007F21Rik	-2.365
Mapk10	1.984		Wdr63	-2.365
Gpatch1	1.983		1810021J13Rik	-2.358
Racgap1	1.983		Coq2	-2.355
Rac3	1.982		BC019537	-2.354
Zswim6	1.981		Scamp2	-2.354
Pdgfrl	1.972		NAP101988-1	-2.353
Ptms	1.97		Acox3	-2.351
Acot1	1.969		Rps21	-2.351
Huwe1	1.962		Ttc7b	-2.351
Rbbp6	1.961		BC028663	-2.349
Zbtb17	1.958		AK052259	-2.348
Cops2	1.957		AI597013	-2.344
Phf8	1.955		Arrdc1	-2.343
Fxn	1.949		A930025D01Rik	-2.334
Psmb2	1.949		Epor	-2.334
3110004L20Rik	1.939		Camkk1	-2.333
Iars	1.938		Golga7	-2.332
Wbp7	1.938		0710001B24Rik	-2.331
Bre	1.937		Kcnj12	-2.33
Ylpm1	1.935		Slc9a3r1	-2.329
Enpp4	1.934		Pnpo	-2.328
9130005N14Rik	1.932		Nf2	-2.323
Mettl9	1.932		Rps19	-2.323
ENSMUST00000064814	1.93		Trpm4	-2.323
Proc	1.928		2900009J20Rik	-2.319
Eef1g	1.927		Krcc1	-2.316
4632419K20Rik	1.925		3021401C12Rik	-2.312
Crtc2	1.924		Csad	-2.311
Wdr34	1.921		Aco2	-2.302
Snx2	1.92		Prickle2	-2.299
CA495516	1.916		Cox5b	-2.297
Phf3	1.915		Galnt12	-2.297
Arid4b	1.912		Gm1060	-2.289
Azin1	1.91		Ap1b1	-2.285
Ppt2	1.909		Dab2ip	-2.285
NAP028759-1	1.898		Gmfb	-2.285
Sntg1	1.893		Bank1	-2.284
Gtf2b	1.892		NAP051793-1	-2.283
H3f3a	1.888		BC025885	-2.281
Tpr	1.887		AK089832	-2.278
Zdhhc20	1.884		CF582774	-2.274
Dpf2	1.88		Trpv4	-2.272
Cenpl	1.877		Arhgap11a	-2.271
Zfp277	1.877		Dgcr6	-2.271
BB551773	1.876		Hprt1	-2.27
Dek	1.874		EG333830	-2.269
Esrra	1.872		Pnpla8	-2.269
Psmd11	1.868		Prmt8	-2.269
Rnf4	1.867		Wfs1	-2.269
2310021P13Rik	1.866		Cox7c	-2.267
Prdx4	1.864		Neurod6	-2.266
Dnajc17	1.853		Fbxl16	-2.262
Rpl29	1.852		TC1624657	-2.261
4933424B01Rik	1.845		Hpn	-2.259
Hsd17b7	1.845		Ntng1	-2.259
Ccnd2	1.843		Ywhah	-2.25
LOC670811	1.842		Kcnc4	-2.245
Itfg1	1.838		5730427N09Rik	-2.244
Rab7	1.835		AK149231	-2.243
AK141756	1.83		4930527E24Rik	-2.239
Gabbr2	1.829		Cdk9	-2.237
Litaf	1.828		BC043098	-2.234
AY761185	1.825		EG546361	-2.233
Rab3ip	1.825		Map3k9	-2.232
Pnpla5	1.824		Mknk2	-2.229
AK047739	1.822		Mill2	-2.225
Insig1	1.822		Rpl10	-2.225
Ubxd8	1.821		Ppp1r12b	-2.224
Dullard	1.819		Comp	-2.223
Tdp1	1.817		4930526I15Rik	-2.222
Skiv2l2	1.816		Unc13b	-2.22
Tm7sf3	1.816		Epb4.1l1	-2.216
Ptk7	1.815		Pitpnm2	-2.214
Bpil3	1.814		Ndufa5	-2.213
Zfp282	1.81		Dgkb	-2.208
Rpp30	1.809		Hipk2	-2.208
Kctd20	1.808		AK034299	-2.206
Mier3	1.808		Zfp523	-2.204
Mrpl27	1.796		Cox4i1	-2.198
BC033421	1.791		Ccdc85b	-2.197
2210409B22Rik	1.787		AW125753	-2.195
St3gal4	1.787		ENSMUST00000099433	-2.194
Sumo2	1.787		Agtpbp1	-2.192
Hnrpf	1.783		Saps1	-2.19
Pde4b	1.783		DV062564	-2.189
Lrrc41	1.78		Gdf9	-2.189
Morf4l2	1.778		3322402L07Rik	-2.188
Dazap2	1.772		Ppp1r12c	-2.188
Nedd8	1.772		Mtr	-2.186
Srgap1	1.77		Pitpnc1	-2.185
Dnm3	1.766		Six5	-2.183
Kif2c	1.766		Msrb2	-2.181
Aof2	1.763		CB587035	-2.178
Fbxo2	1.76		BC057170	-2.176
Rps27l	1.759		Pde4a	-2.172
Arl8a	1.757		Cyld	-2.171
Pyy	1.757		A930009L07Rik	-2.17
Tmem144	1.755		Dlgh1	-2.17
Zfp628	1.753		C030014L02	-2.167
Cldnd2	1.746		Kcnh3	-2.163
Shf	1.743		Slc12a6	-2.163
Psmc4	1.74		1700029J07Rik	-2.159
Krtcap2	1.732		Htatsf1	-2.159
Phf12	1.73		Cd2ap	-2.158
AV111327	1.726		AK031010	-2.157
Trip12	1.724		Zfp784	-2.154
Msh6	1.719		NAP028769-1	-2.153
Csnk1d	1.718		LOC625424	-2.151
Pcdhb17	1.718		Sdha	-2.151
Ppib	1.718		Dbndd1	-2.15
Cetn1	1.715		Ski	-2.148
Mtx2	1.715		4930504H06Rik	-2.146
Gfpt2	1.714		4930535E21Rik	-2.143
Arid1a	1.711		AK045826	-2.143
Defb3	1.71		NAP092480-001	-2.141
Ankrd12	1.709		Rapgef1	-2.14
Scarb2	1.708		BC024868	-2.137
Ptprk	1.707		Zmat4	-2.137
Snrpa	1.699		Gsta4	-2.135
B4galt3	1.691		Rassf3	-2.135
Dph4	1.681		Blvrb	-2.133
2600011C06Rik	1.677		Mapk4	-2.133
NAP111137-1	1.675		Rpl17	-2.133
Zfp108	1.667		TC1662565	-2.132
Gorasp2	1.664		Tubgcp5	-2.132
Rps26	1.664		Rprml	-2.131
Mtrf1	1.663		Diras1	-2.129
Btg1	1.661		B230118G17Rik	-2.128
Jakmip2	1.661		Mybpc3	-2.128
Tmpo	1.661		5730469M10Rik	-2.127
Rbmx	1.658		Cdkl2	-2.126
Ccdc58	1.654		Kcnn4	-2.126
Odf2	1.654		Uqcr	-2.123
Ube2e2	1.644		Islr2	-2.121
5730420B22Rik	1.641		Rgs11	-2.119
Tceb2	1.638		Trim8	-2.119
Naca	1.63		Sema3b	-2.117
Tcf12	1.63		Tomm7	-2.115
Mrpl14	1.629		Gfra4	-2.114
4832428G11Rik	1.628		Hkdc1	-2.114
Cirh1a	1.628		1810012P15Rik	-2.112
Usp14	1.624		Pts	-2.112
Cugbp2	1.619		BC060631	-2.111
Clk3	1.616		Cnih4	-2.109
Rps5	1.614		ENSMUST00000071458	-2.105
St7l	1.613		Serhl	-2.105
BF464414	1.612		Wnt10a	-2.104
Taf6l	1.611		Smpdl3a	-2.103
Drd4	1.61		Mkrn1	-2.102
NAP017949-001	1.61		2810011L19Rik	-2.101
Rpl24	1.608		Grasp	-2.101
Acat2	1.604		Frmd4a	-2.097
Faf1	1.604		Nab1	-2.097
Xpo5	1.602		2900002H16Rik	-2.095
BC038156	1.594		Hbb-y	-2.095
NAP096050-001	1.594		Sdsl	-2.093
Fez1	1.593		Hnmt	-2.092
Fbxw11	1.587		Cbln2	-2.089
Fvt1	1.587		1500035N22Rik	-2.088
Nr2c1	1.587		Mobk1b	-2.088
Slc39a1	1.587		Pag1	-2.084
Cs	1.586		Tom1l2	-2.083
2900009I07Rik	1.583		Limk1	-2.081
4933439F11Rik	1.583		Cox6c	-2.08
Rbm22	1.583		Cyp4f14	-2.08
Gpm6b	1.578		1110008E08Rik	-2.079
Rab2	1.575		Apobec2	-2.079
2410018C20Rik	1.569		Cplx3	-2.079
Endog	1.565		1700088E04Rik	-2.078
Ide	1.565		Hmga2-ps1	-2.078
Ptpn4	1.564		Pfkfb4	-2.078
Csnk1a1	1.561		Trim44	-2.078
Lsm11	1.56		Sypl2	-2.075
Ing3	1.556		Wnk2	-2.075
Ecd	1.553		2310010J17Rik	-2.074
Cxxc6	1.552		MGC118210	-2.074
Adam19	1.551		Sympk	-2.074
Plk4	1.55		Dst	-2.071
Ube2s	1.547		AK046358	-2.07
NAP026680-1	1.546		Sesn1	-2.067
ENSMUST00000095327	1.544		B230369F24Rik	-2.066
Sgcb	1.542		NAP020861-001	-2.065
Ndufab1	1.541		1700025F22Rik	-2.064
Sult1c1	1.541		Hmgcs2	-2.064
BC050210	1.539		Mcfd2	-2.064
Nipa1	1.539		Kcnh6	-2.063
Ggn	1.537		AU022252	-2.061
1810031K17Rik	1.534		Lix1	-2.06
Sh3px3	1.53		5033430I15Rik	-2.059
Ankrd39	1.529		Fbxw4	-2.059
Pvrl3	1.519		Npr3	-2.058
Papd5	1.518		Ccdc72	-2.052
Cdr2l	1.513		Krt15	-2.052
BC006684	1.509		AK012436	-2.05
Gab1	1.499		Ctsf	-2.05
Qars	1.499		Pcmtd1	-2.049
Cdc91l1	1.498		Dgkd	-2.048
Eif1	1.494		Dlx6os1	-2.047
Rheb	1.491		Tnpo2	-2.047
Dcun1d5	1.489		ENSMUST00000058538	-2.046
Rce1	1.485		Anks1	-2.043
Slc25a12	1.483		Slc37a2	-2.043
Csnk1g1	1.479		AK041861	-2.04
Casp2	1.477		5830406J20Rik	-2.039
Hist1h1a	1.476		Ablim1	-2.039
AK040334	1.474		Acrbp	-2.038
Max	1.473		Uba52	-2.038
Gstm5	1.471		Pptc7	-2.036
Ap2b1	1.469		BC062114	-2.035
Cul3	1.468		LOC664903	-2.034
Ecgf1	1.46		Osbpl9	-2.034
Fuz	1.455		Emp2	-2.033
Snrpe	1.455		Senp2	-2.031
Igsf4c	1.454		Tpst2	-2.03
Cpd	1.453		Indo	-2.029
5730446C15Rik	1.452		Tbcel	-2.028
Hsd3b4	1.45		Zmynd10	-2.028
Qrsl1	1.445		1700021K19Rik	-2.023
4933407N01Rik	1.444		Ndufb10	-2.023
Ddx56	1.441		Naglu	-2.021
Klk7	1.44		St3gal6	-2.021
Usp27x	1.432		Fkbp15	-2.019
Zfp51	1.428		Ppp3r1	-2.018
Kpna1	1.421		Tceb1	-2.018
Ube2g1	1.417		Tnfrsf19	-2.015
AK050757	1.413		AK008862	-2.014
Parp16	1.412		Map1lc3a	-2.014
Cdh24	1.407		Ttll11	-2.013
Tmem57	1.407		Ubxd5	-2.012
H2afv	1.399		Atp5l	-2.011
NAP029297-1	1.396		Erbb2ip	-2.011
4930511A21Rik	1.395		Sema4a	-2.01
BC100534	1.395		1700020C07Rik	-2.009
1500019G21Rik	1.394		Ccdc37	-2.009
Nsfl1c	1.394		Kctd2	-2.008
Strbp	1.388		Exoc3	-2.007
C530036F05Rik	1.386		5031439G07Rik	-2.003
2810028N01Rik	1.384		D3Ertd751e	-2.003
Pank4	1.38		4930579G22Rik	-2.002
Morf4l1	1.378		Golga4	-2.001
Rraga	1.376		Ldb1	-2.001
AK141783	1.375		Pip5k1a	-2.001
Atg5	1.369		Rps28	-2.001
Fnip1	1.368		Nat14	-1.996
Scamp4	1.367		Acbd4	-1.995
Zfp650	1.367		BC043301	-1.995
ENSMUST00000091052	1.366		Fgd3	-1.994
Zcchc11	1.361		Snag1	-1.993
Magoh	1.36		Slc30a3	-1.992
Mtmr9	1.36		Ttc7	-1.992
Prpf4	1.359		Bola3	-1.991
March5	1.356		AK051199	-1.99
Nr3c1	1.356		2310014G06Rik	-1.989
Olfr1441	1.355		F5	-1.989
Zmym2	1.355		1700040L02Rik	-1.987
TC1652670	1.352		Polk	-1.987
Fh1	1.348		Galt	-1.986
ENSMUST00000007346	1.327		Retnlg	-1.986
Piwil4	1.326		1200015F23Rik	-1.985
Olfr508	1.306		Heph	-1.985
Olfr569	1.303		1500032D16Rik	-1.984
0610006I08Rik	1.301		2810003C17Rik	-1.982
EG628027	1.299		Jsrp1	-1.98
0610040D20Rik	1.286		St6galnac5	-1.98
Top1mt	1.285		Elk4	-1.979
Rsu1	1.259		Brf1	-1.978
4931406P16Rik	1.207		Cartpt	-1.977
Rad51l3	1.201		Git2	-1.974
Olfr1039	1.16		Itm2b	-1.974
Rpl7a	1.15		Anp32a	-1.97
			Stk11	-1.967
			Tpi1	-1.966
			1110065P20Rik	-1.964
			Actr2	-1.964
			Scoc	-1.962
			Tnni3	-1.962
			Wdr52	-1.962
			Usf2	-1.96
			AK085773	-1.959
			Nfatc1	-1.958
			Chmp4b	-1.955
			A830053O21Rik	-1.954
			2610204K14Rik	-1.953
			Tbkbp1	-1.952
			5830434P21Rik	-1.95
			A330102K04Rik	-1.949
			TC1610785	-1.947
			Nxn	-1.946
			9330102E08Rik	-1.945
			Scube1	-1.945
			Cnr2	-1.943
			Rras2	-1.936
			Ccdc28a	-1.935
			Phf1	-1.931
			9330180L21Rik	-1.929
			2310032F03Rik	-1.928
			AK147274	-1.928
			2810007J24Rik	-1.927
			Spata13	-1.925
			Zfp691	-1.925
			1500016L03Rik	-1.922
			A930006K02Rik	-1.92
			Phkg1	-1.92
			Ghitm	-1.919
			2610015P09Rik	-1.915
			Rps3	-1.912
			Olfr1495	-1.909
			6330578E17Rik	-1.906
			Acadm	-1.905
			Nfkb1	-1.904
			D15Ertd621e	-1.902
			A630001G21Rik	-1.897
			Acbd5	-1.897
			Calm1	-1.897
			Tnfsf12-tnfsf13	-1.896
			Pecr	-1.894
			Taz	-1.893
			Ttc12	-1.893
			Tcte1	-1.891
			Nkx1-2	-1.89
			TC1722728	-1.89
			Prokr2	-1.888
			Slc25a39	-1.888
			Gad2	-1.887
			Plcd1	-1.887
			Ppm2c	-1.887
			Tmem182	-1.887
			Dnaja4	-1.886
			Acacb	-1.885
			Adamts16	-1.884
			AK051484	-1.884
			Wtip	-1.882
			Dennd4b	-1.881
			Hdac4	-1.879
			Pld1	-1.879
			Eid1	-1.876
			Mapbpip	-1.876
			Ahcyl1	-1.872
			Plekhg5	-1.872
			Dci	-1.871
			D1Ertd161e	-1.87
			Dusp22	-1.868
			9330168O09Rik	-1.867
			DV648060	-1.865
			A_52_P1021640	-1.864
			AK076954	-1.862
			TC1710798	-1.861
			Ube3b	-1.861
			A_52_P948927	-1.86
			Btbd2	-1.859
			B330003H21	-1.856
			St3gal5	-1.855
			1700094D03Rik	-1.854
			Hbq1	-1.854
			Mafg	-1.853
			Rgs6	-1.852
			Zbtb12	-1.851
			Spef1	-1.85
			Aldh1a1	-1.848
			Fbxl20	-1.847
			1810020D17Rik	-1.845
			4930544G21Rik	-1.844
			Ear10	-1.844
			Tmem64	-1.844
			Paox	-1.843
			ENSMUST00000084306	-1.842
			Pomp	-1.842
			Glb1l	-1.841
			Tbc1d22a	-1.841
			Tmem44	-1.841
			BC060267	-1.84
			Mllt6	-1.84
			Myo18a	-1.84
			Adora2b	-1.839
			Mdh1	-1.836
			Zfp313	-1.836
			Baiap2l1	-1.835
			Gpi1	-1.835
			Rps6ka4	-1.835
			Cyp4f13	-1.834
			Eif2s3x	-1.832
			Srf	-1.832
			Mapk14	-1.83
			Stx2	-1.83
			9830001H06Rik	-1.828
			7530408C15Rik	-1.826
			Tspan17	-1.826
			Cox7b	-1.823
			Mapk8ip2	-1.821
			Sord	-1.821
			CO809720	-1.82
			D19Ertd721e	-1.817
			Pisd	-1.817
			1110001A16Rik	-1.815
			Serpinb1b	-1.815
			AY423051	-1.814
			Camk2g	-1.813
			BC011248	-1.812
			8030453O22Rik	-1.811
			C330007P06Rik	-1.811
			Pum2	-1.811
			Tuft1	-1.811
			2310047C04Rik	-1.81
			Cmya5	-1.81
			1500009C09Rik	-1.809
			Pgs1	-1.809
			Kif27	-1.808
			RP23-185A18.6	-1.808
			Gngt2	-1.807
			Ndufa3	-1.807
			LOC545013	-1.806
			Pmvk	-1.806
			Slc41a3	-1.806
			Kcnk4	-1.805
			2700046G09Rik	-1.804
			AK080210	-1.804
			AV080718	-1.804
			Glrx5	-1.802
			Mcl1	-1.802
			1110054M08Rik	-1.801
			ENSMUST00000053683	-1.801
			Tusc2	-1.799
			Ift172	-1.798
			AK086916	-1.795
			BC027561	-1.793
			Bmyc	-1.791
			9230105E10Rik	-1.788
			Scp2	-1.788
			AI413194	-1.786
			Sod1	-1.783
			D8Ertd738e	-1.779
			2210010A19Rik	-1.777
			Fcna	-1.777
			Nsf	-1.776
			Prdx6-rs1	-1.775
			1110054P19Rik	-1.774
			B230208H17Rik	-1.774
			Ang4	-1.773
			Dip3b	-1.771
			1700052K11Rik	-1.769
			Plekho1	-1.768
			Uchl5	-1.768
			AI464131	-1.767
			Hbld2	-1.767
			Acot5	-1.766
			Rpia	-1.766
			Umodl1	-1.765
			Actr1b	-1.761
			LOC668212	-1.759
			Figf	-1.757
			Klf16	-1.757
			Slc25a11	-1.757
			Kcnj11	-1.756
			Cox6b1	-1.755
			ENSMUST00000077435	-1.755
			Slc9a3r2	-1.755
			Fgd4	-1.754
			Fank1	-1.75
			B4galt4	-1.749
			Hist2h2be	-1.749
			Psd4	-1.747
			AK078238	-1.745
			Ankrd34	-1.745
			Chchd2	-1.745
			Reep5	-1.744
			Fbxo9	-1.742
			Ssbp4	-1.742
			Nek9	-1.741
			Ppm1f	-1.741
			Stx16	-1.741
			Mmaa	-1.74
			Myl6	-1.74
			Baiap2	-1.737
			Pacsin2	-1.737
			1700001E04Rik	-1.735
			1110029E03Rik	-1.734
			Gkap1	-1.734
			Kcnc2	-1.734
			Plau	-1.734
			Slc25a33	-1.734
			Timp2	-1.734
			Ccdc12	-1.733
			Rab20	-1.733
			1110006G06Rik	-1.732
			Kcnk3	-1.73
			C030011O14Rik	-1.729
			Ppm1a	-1.729
			Ap3m2	-1.728
			Mtmr6	-1.728
			Spint2	-1.728
			Usp12	-1.728
			LOC676870	-1.727
			Ndufb3	-1.727
			Pde8b	-1.723
			Hk1	-1.722
			Dsp	-1.721
			Kazald1	-1.721
			Pet112l	-1.721
			Polr3gl	-1.72
			Qprt	-1.72
			4930455F23Rik	-1.719
			6330407A03Rik	-1.719
			Ap1g2	-1.719
			Malt1	-1.719
			1700069L09	-1.718
			1700024G13Rik	-1.717
			Ulk2	-1.717
			Gdi2	-1.714
			Camk1d	-1.711
			Scye1	-1.711
			Exoc6	-1.708
			Zcchc17	-1.706
			Capns2	-1.704
			BC022224	-1.703
			Tmie	-1.702
			BC003331	-1.701
			Cdkl1	-1.701
			Hisppd2a	-1.701
			Igtp	-1.701
			Macf1	-1.701
			Tdrd3	-1.701
			2510049I19Rik	-1.699
			AK036708	-1.699
			LOC622665	-1.698
			Gdpd3	-1.695
			Thrap5	-1.694
			Bnip3l	-1.693
			Gmpr	-1.69
			Ikbkg	-1.69
			Upf2	-1.69
			NAP099819-001	-1.688
			Mgea5	-1.687
			0610009J22Rik	-1.686
			Dyrk4	-1.686
			Rmnd5a	-1.686
			Inadl	-1.685
			Rfk	-1.683
			Cacna2d4	-1.682
			Ptprj	-1.682
			TC1709464	-1.682
			Rnf149	-1.679
			Sirt7	-1.678
			Tgif	-1.678
			Kcnh1	-1.677
			Tmem24	-1.676
			ENSMUST00000049684	-1.674
			Sspn	-1.674
			Atxn7	-1.673
			Rps10	-1.673
			TC1639906	-1.673
			Ccdc103	-1.671
			Smarca2	-1.671
			LOC627873	-1.67
			Arl6ip4	-1.669
			Comt	-1.669
			Tmem134	-1.669
			Dpp7	-1.668
			Luzp1	-1.668
			4922501C03Rik	-1.667
			AK034915	-1.664
			AK083203	-1.664
			Ccdc80	-1.664
			C330001K17Rik	-1.661
			Fbxl2	-1.66
			Lrrc61	-1.66
			Mfsd4	-1.66
			AV036172	-1.658
			Ttc33	-1.657
			Adcy6	-1.655
			A730098D12Rik	-1.654
			Cebpg	-1.654
			Ctso	-1.652
			Il25	-1.651
			Col4a3bp	-1.648
			Ttc18	-1.646
			Zmat2	-1.646
			Adam1a	-1.645
			Impdh1	-1.645
			3300001K11Rik	-1.642
			Phkg2	-1.642
			Dyx1c1	-1.641
			Ear7	-1.64
			DV045548	-1.639
			Ly6g6c	-1.639
			Rrm2b	-1.639
			1700041G16Rik	-1.638
			Jakmip1	-1.638
			Bphl	-1.637
			Ctsl	-1.637
			Lrch1	-1.637
			E030025L21Rik	-1.634
			BI738048	-1.633
			Elovl2	-1.633
			Txlnb	-1.633
			Ulk1	-1.632
			Crhr1	-1.631
			Atp6v1f	-1.629
			Mgat5	-1.628
			Pgrmc1	-1.626
			Slc35c2	-1.626
			ENSMUST00000034643	-1.625
			Ptp4a1	-1.625
			2700078K21Rik	-1.624
			Frem2	-1.624
			BC023055	-1.623
			3110080O07Rik	-1.622
			4930546H06Rik	-1.622
			AK202246	-1.622
			Dguok	-1.622
			Tapbpl	-1.622
			Fras1	-1.621
			Wipf2	-1.621
			Pdzx	-1.619
			Rnf141	-1.619
			AI462493	-1.618
			BC033606	-1.617
			Sipa1l2	-1.617
			Trim65	-1.613
			Nfic	-1.612
			2210015D19Rik	-1.611
			Fis1	-1.609
			Wbp1	-1.608
			Arpc4	-1.607
			Vps18	-1.607
			Aldh4a1	-1.606
			Igsf8	-1.606
			Pcoln3	-1.606
			Arhgef10l	-1.605
			Pde9a	-1.605
			Cyb5b	-1.604
			Chkb	-1.603
			Npb	-1.603
			BE980334	-1.602
			Ipmk	-1.602
			Slc17a6	-1.601
			AI851716	-1.599
			LOC668950	-1.599
			Osbpl11	-1.598
			2310005N03Rik	-1.596
			Iscu	-1.595
			NAP061630-1	-1.595
			NAP112348-1	-1.595
			Tmem77	-1.594
			Edn3	-1.593
			ENSMUST00000067644	-1.593
			D16H22S680E	-1.592
			A730011L01Rik	-1.59
			Lrrc48	-1.59
			Extl3	-1.589
			AI843383	-1.588
			Ptpn1	-1.588
			Stk24	-1.588
			Ces3	-1.584
			5730437N04Rik	-1.583
			Apol2	-1.583
			AK033087	-1.582
			Ccdc82	-1.581
			Fkbp9	-1.581
			NAP070138-1	-1.581
			Gsk3a	-1.58
			AI314976	-1.579
			AK048095	-1.579
			AK087041	-1.579
			TC1679849	-1.579
			Prrg2	-1.578
			Mppe1	-1.577
			1700019L03Rik	-1.576
			C030007I01Rik	-1.572
			Cltb	-1.572
			Map3k5	-1.572
			Akap14	-1.569
			LOC668856	-1.566
			LOC670838	-1.566
			Psmb10	-1.566
			Gpr26	-1.565
			Znhit2	-1.565
			D730039F16Rik	-1.564
			Stxbp4	-1.563
			TC1628908	-1.563
			Klhl26	-1.56
			4930563E19Rik	-1.558
			Abi1	-1.556
			4933430H15Rik	-1.555
			1110003E01Rik	-1.553
			Skap2	-1.553
			AK042676	-1.552
			1700022C21Rik	-1.551
			B230216G23Rik	-1.55
			Txn2	-1.549
			Lgals6	-1.548
			Tpp1	-1.548
			9630023C09Rik	-1.547
			Sumf1	-1.547
			Ppp1cb	-1.546
			Arhgef9	-1.544
			Tln2	-1.544
			Tnfsf13b	-1.543
			2410015M20Rik	-1.542
			Rapsn	-1.541
			Ang2	-1.539
			5031414D18Rik	-1.537
			Casp9	-1.537
			Tmod4	-1.537
			BC024760	-1.536
			Hint2	-1.533
			TC1685221	-1.533
			2310014D11Rik	-1.531
			4432416J03Rik	-1.531
			Rnasel	-1.53
			Adam17	-1.528
			Dlx5	-1.528
			Spint1	-1.527
			8430410K20Rik	-1.524
			BC020078	-1.524
			Xpc	-1.524
			AK080781	-1.523
			AV065344	-1.523
			TC1624163	-1.522
			Arpp19	-1.521
			C1qtnf9	-1.521
			Sfxn3	-1.52
			Cdc37	-1.519
			NAP030542-1	-1.519
			NAP094232-001	-1.518
			Ddi2	-1.517
			Akr1c14	-1.516
			2900057K09Rik	-1.514
			Kctd18	-1.514
			LOC574405	-1.514
			4930578N16Rik	-1.513
			Acp2	-1.513
			D10Jhu81e	-1.513
			4833415N18Rik	-1.512
			Irf1	-1.512
			Stk11ip	-1.511
			Cyb561d1	-1.509
			Krt9	-1.508
			Nmt1	-1.507
			AI929863	-1.505
			0610037D15Rik	-1.504
			Stx7	-1.502
			Xylb	-1.502
			Centg3	-1.501
			Ppil6	-1.496
			4933434E20Rik	-1.495
			Ppp1r3b	-1.495
			1810073N04Rik	-1.494
			2510006D16Rik	-1.493
			Mat2b	-1.493
			Sparcl1	-1.493
			Clcn1	-1.491
			Ctsb	-1.491
			Sult5a1	-1.491
			A_51_P183703	-1.489
			1700011J10Rik	-1.488
			Zfp217	-1.487
			AK045692	-1.485
			BC048546	-1.485
			EG628991	-1.485
			Mobkl2c	-1.485
			Pla2g4e	-1.484
			Otud5	-1.483
			Coq4	-1.482
			Arsb	-1.481
			Exdl1	-1.481
			C330020G15Rik	-1.48
			Gle1l	-1.479
			Mrps21	-1.478
			2310008H09Rik	-1.477
			Gabarapl2	-1.477
			Gsdmdc2	-1.476
			Hexim1	-1.475
			Arhgef18	-1.474
			AV121721	-1.473
			Unc45a	-1.472
			Adck4	-1.471
			Osgep	-1.471
			1810037C20Rik	-1.47
			Myl1	-1.47
			NAP123621-1	-1.47
			Tarsl1	-1.465
			NAP056806-1	-1.464
			Gm608	-1.463
			Smap1l	-1.463
			1300012G16Rik	-1.461
			Amhr2	-1.459
			Nr1h2	-1.456
			Atp2b1	-1.455
			Tnrc5	-1.453
			Mms19l	-1.452
			Syt3	-1.452
			Wwc2	-1.45
			2900011G08Rik	-1.447
			Mut	-1.447
			Alox8	-1.446
			Ndel1	-1.443
			Atg12	-1.442
			Atp6ap2	-1.442
			Hdac5	-1.441
			Defb9	-1.44
			Crat	-1.439
			Lactb2	-1.439
			Srp14	-1.437
			Ysk4	-1.437
			Cryzl1	-1.436
			LOC628856	-1.434
			Vps41	-1.434
			Mllt1	-1.433
			Igf2bp2	-1.431
			Rnf6	-1.431
			Gosr2	-1.43
			Riok3	-1.43
			Uimc1	-1.427
			Kctd1	-1.425
			Acad10	-1.424
			Ccdc84	-1.424
			Coro7	-1.424
			B930008K04Rik	-1.423
			Phkb	-1.423
			Ttll3	-1.421
			Elac1	-1.419
			Brcc3	-1.417
			Megf8	-1.416
			1810073G14Rik	-1.413
			Edg6	-1.413
			TC1704781	-1.408
			Cog7	-1.405
			8030451F13Rik	-1.404
			Usf1	-1.403
			Efha1	-1.402
			1520402A15Rik	-1.401
			Uvrag	-1.394
			AK048657	-1.393
			Vps37b	-1.393
			2810422J05Rik	-1.392
			AK039806	-1.392
			BC021395	-1.392
			AK047247	-1.391
			Mapkapk3	-1.391
			Smurf1	-1.391
			Ubap2	-1.39
			BC087945	-1.388
			NAP061269-1	-1.388
			1110014J01Rik	-1.387
			D030028A08Rik	-1.387
			Flcn	-1.385
			Lgals8	-1.385
			AK169873	-1.383
			Limk2	-1.382
			Pparg	-1.377
			Yipf2	-1.377
			Crlz1	-1.373
			Ube2f	-1.372
			Gm534	-1.371
			Tbc1d20	-1.37
			Cyb5	-1.365
			Rax	-1.365
			AW215868	-1.362
			AK045058	-1.361
			Txnl5	-1.358
			Mmp28	-1.357
			Srl	-1.354
			AK039674	-1.353
			C230086A09Rik	-1.353
			Dazl	-1.351
			AI316807	-1.345
			BB160619	-1.343
			AK038195	-1.342
			Ccdc91	-1.342
			Pdcd6ip	-1.342
			Crip3	-1.34
			Klhdc1	-1.339
			Oat	-1.337
			Egfl8	-1.335
			ENSMUST00000051565	-1.333
			2310066E14Rik	-1.332
			Zfp787	-1.331
			Anxa9	-1.33
			4921513I03Rik	-1.328
			Ing5	-1.328
			Ift52	-1.324
			Ncoa3	-1.323
			AI842396	-1.321
			Stk33	-1.319
			Ccl21b	-1.317
			Gyltl1b	-1.316
			Ccndbp1	-1.314
			Cutl1	-1.312
			Ndufs6	-1.312
			Fbxo6	-1.311
			Rit1	-1.307
			Ostb	-1.299
			Rfxap	-1.299
			Wbscr27	-1.298
			LOC673028	-1.296
			BC024997	-1.289
			BC031181	-1.282
			Smyd3	-1.282
			Pdcl3	-1.281
			3300001G02Rik	-1.28
			T2	-1.275
			Golga5	-1.274
			AK016729	-1.273
			Pdzd11	-1.272
			LOC624549	-1.271
			4930463O16Rik	-1.266
			Vti1a	-1.264
			1110032A04Rik	-1.263
			Ttc16	-1.263
			2010007H06Rik	-1.261
			Ankrd56	-1.251
			Unc93a	-1.25
			Pfkp	-1.239
			Htr1a	-1.233
			Cts7	-1.231
			4632417D23Rik	-1.229
			TC1717038	-1.205
			EG232801	-1.192
			Wdr40a	-1.174
			Wnt9a	-1.09
			Mef2d	-1.07
			Prrxl1	-1.06
			BC017643	-1.05
			Cdipt	-1.04

## Sheet: Comparison 2
Non-angiogenic brain tumor stroma Vs Normal brain stroma
Gene	Fold change - upregulated		Gene	Fold Change - downregulated
BC019382	293.315		Csf1r	-248.983
BC036642	192.898		Tmem119	-160.098
NP378056	134.886		Slc2a5	-126.436
Smarca1	92.468		P2ry12	-110.973
AW476689	85.009		C1qa	-108.787
1500017I17Rik	71.263		Trem2	-87.07
Klk6	49.774		P2ry13	-86.973
Nlgn3	38.469		Camk2a	-77.595
Mchr1	37.991		Fcgr1	-73.727
Hist1h4d	33.615		Selpl	-72.488
NAP061671-1	33.273		Fcgr3	-68.127
Hist1h4f	31.736		Mobp	-59.632
C4b	29.381		Emr1	-59.135
AK049762	28.823		Alas2	-58.927
NAP030857-1	28.386		Gng13	-55.207
A_51_P507578	27.56		Xist	-45.291
Pdgfra	27.39		Cd300d	-40.422
Lhfpl3	25.619		Nckap1l	-40.03
Mthfr	24.031		NAP037326-1	-39.432
2010317E24Rik	22.363		Ccr6	-38.476
C130071C03Rik	22.294		Nrgn	-38.35
Serpina3n	20.897		Aif1	-35.959
Hoxb3	19.814		C1qb	-35.107
2210409E12Rik	18.977		C1qc	-34.483
1700049J03Rik	18.562		Mlxipl	-31.747
Krtap16-9	18.178		Il10ra	-31.638
Hist1h4a	17.171		P2ry6	-31.409
Ddx3y	17.096		Fgd2	-30.918
Pou3f2	17.004		Crybb1	-30.724
A_52_P649214	16.43		Cx3cr1	-29.703
Emid1	16.276		Ptgs1	-28.745
Nudt1	16.027		Ctss	-28.005
CN524910	15.773		Iqsec3	-27.331
U11274	15.748		Ddn	-26.266
Col11a1	15.505		BC051628	-26.006
NAP059333-1	15.349		Gpr34	-25.514
AI841971	15.223		Trak2	-25.465
Hnrpd	15.132		Ly86	-25.32
Fstl5	14.602		Tyrobp	-25.043
Fgfr4	14.384		Abcc3	-25.028
Mela	14.277		Camk2n1	-24.914
6430550H21Rik	13.682		Olfml3	-24.818
Cited1	13.381		Abi3	-23.846
Col16a1	12.614		Fcer1g	-23.185
Apod	12.563		AI452102	-22.335
S3-12	12.433		Hpcal4	-21.959
LOC675815	12.253		Pld4	-21.935
Nxph1	12.205		Slc7a7	-21.901
Sulf2	12.12		Serpinf1	-21.543
Pcdhb5	11.797		Laptm5	-21.541
Prm1	11.756		Capn3	-21.259
Cdo1	11.57		Ccdc88	-21.171
Ier5l	11.491		Igh-6	-21.051
Ezh2	11.47		Msr2	-20.999
Hoxd10	11.32		Havcr2	-20.623
Pnlip	11.25		Freq	-20.507
9030025P20Rik	11.177		Hexb	-20.272
Tsga14	11.132		Snph	-20.225
Scgb3a1	10.831		Itgam	-19.802
Vps13a	10.662		Clec5a	-19.778
Hist2h4	10.635		Lyl1	-19.719
AI839735	10.509		Lag3	-19.401
Mmp15	10.485		Susd3	-19.281
Pdzrn4	10.358		Hmha1	-19.167
Ilf2	10.292		9630019K15Rik	-19.038
B830045N13Rik	10.134		Trim55	-18.984
Lrrc4c	10.037		Nrsn1	-18.965
Spaca4	9.952		Csf3r	-18.957
Cacng5	9.912		Mpeg1	-18.789
Ifrg15	9.846		Slc11a1	-18.152
Mmp16	9.828		4632428N05Rik	-18.133
Tmem121	9.806		Kifc2	-17.972
Cdc20	9.739		Cplx2	-17.971
Syt17	9.739		Ccr5	-17.791
Megf11	9.535		2210011G09Rik	-17.596
Nfatc3	9.512		Oxsr1	-17.451
C1ql1	9.507		Rgs10	-17.3
Spry2	9.399		Cck	-17.081
Hoxb7	9.384		Blnk	-16.896
TC1764673	9.322		Tbxas1	-16.84
Spry1	9.268		Hck	-16.123
Meox2	9.239		Hk2	-15.99
Itgav	9.086		Kif5c	-15.982
Lmo1	9.047		Clec4b1	-15.735
Hoxa11	9.021		Myo1f	-15.649
8030459P20	9.009		S100a9	-15.47
Bcl3	8.988		Ccl3	-15.388
Vwc2	8.954		Ccl4	-15.369
Slc14a1	8.914		Lair1	-15.298
NAP114798-1	8.911		Gpr84	-15.12
Map3k1	8.825		Arhgap4	-15.117
1700086L19Rik	8.805		Hba-a1	-14.818
Sox2	8.752		Gal3st4	-14.197
March9	8.751		Vav1	-14.105
Dars	8.748		Pkp4	-14.063
Tcfap2e	8.715		Brunol4	-14.021
Eif2s3y	8.673		Trp53inp2	-13.989
Wbscr22	8.657		Clec4a2	-13.914
Nt5e	8.652		Cd53	-13.912
AK047328	8.645		1190003M12Rik	-13.835
Il1rap	8.615		Rasgef1a	-13.813
Ela1	8.596		Emilin3	-13.643
Chl1	8.477		Cd68	-13.614
Hapln1	8.445		Slc32a1	-13.457
Nkx2-2	8.439		Camkv	-13.272
Kcnd2	8.41		Ncf4	-13.209
4921507G05Rik	8.36		F13a1	-13.118
Pcdhac2	8.323		Rph3a	-13.064
Cdkn3	8.274		2410066E13Rik	-13.015
E130310K16Rik	8.234		Kctd12	-12.977
ENSMUST00000064562	8.111		ENSMUST00000025024	-12.971
Psmb7	8.05		Fes	-12.857
Pcdhb15	8.044		Bcas1	-12.731
H2afx	7.903		Unc13c	-12.69
Lrrn3	7.871		Lyzs	-12.588
Actn1	7.867		Unc93b1	-12.544
Cct6b	7.752		Inpp5d	-12.526
Cspg4	7.749		Ptpn6	-12.51
Matn4	7.722		BC013712	-12.412
Pax6	7.707		Hpca	-12.389
Ankrd35	7.661		Arhgap25	-12.37
Ppapdc1a	7.656		Alox5ap	-12.276
Pou4f1	7.585		Nefl	-12.069
LOC664883	7.568		TC1640689	-11.958
2700094K13Rik	7.559		Adcy7	-11.845
Irx1	7.533		Mrc1	-11.791
Car8	7.482		A430107D22Rik	-11.784
Sap30	7.471		Lypla3	-11.533
Wisp1	7.426		Parvg	-11.523
Chrna4	7.396		Rgs2	-11.51
Mest	7.395		NAP027049-1	-11.494
Satb2	7.374		Rims1	-11.394
Adsl	7.335		Psd	-11.379
5330430P22Rik	7.209		Slco4a1	-11.371
Pcdhb6	7.178		Cxcl4	-11.309
Dscam	7.156		BC004015	-11.253
Lrrc4	7.138		Lrmp	-11.215
Csnk2a1	7.099		Irf5	-11.083
Ankib1	7.087		Adrb2	-11.068
Uxt	7.053		Ncf2	-11.052
Slc7a3	7.017		Gm691	-10.998
Prkcm	6.936		C230098O21Rik	-10.808
Lrfn2	6.935		Itpka	-10.808
Fzd9	6.87		Tbc1d9b	-10.629
6530401D17Rik	6.844		Lzp-s	-10.577
TC1711584	6.792		Caln1	-10.554
Flnc	6.751		Tlr7	-10.53
Mxd3	6.75		Edg2	-10.514
Lphn3	6.736		Hcls1	-10.397
AW913259	6.706		Ltc4s	-10.29
Il33	6.645		Igsf6	-10.28
Alkbh5	6.559		Mpped1	-10.236
Kif2a	6.53		Aytl1	-10.213
Col20a1	6.509		Mafb	-10.186
Ccnd1	6.508		Ccl12	-10.182
Tubb6	6.497		Siglech	-10.182
Traf4	6.496		TC1665684	-10.093
Lancl2	6.489		Slco2b1	-10.046
2310006M14Rik	6.426		2610307O08Rik	-10.014
Znhit1	6.425		AK041855	-9.986
2010012C16Rik	6.411		1200013B08Rik	-9.966
9430028L06Rik	6.405		Kif5a	-9.886
Panx1	6.332		Plcl4	-9.875
NAP028543-1	6.332		Syt13	-9.844
BC025219	6.308		Rab3il1	-9.821
Vim	6.297		Hk3	-9.686
Slc35f1	6.261		NAP123201-1	-9.678
Adamtsl3	6.248		Bcl2a1b	-9.604
Clca1	6.248		Pon3	-9.529
H19	6.233		Itgb2	-9.511
9430057O19Rik	6.227		Dlgap3	-9.506
Xpo1	6.212		Slc12a5	-9.484
Mki67	6.212		EG280121	-9.411
NP063432	6.189		Lcp2	-9.349
Kcnip3	6.17		TC1658525	-9.339
Pcdh17	6.168		Hvcn1	-9.231
Flrt3	6.106		D11Bwg0517e	-9.212
Mc3r	6.072		Lgmn	-9.188
Pitx1	6.07		Lrrc33	-9.182
Pbk	6.04		Kcnk6	-9.179
Phlda1	6.037		Kcnab2	-9.152
AY512922	5.991		Tlr2	-9.139
Hoxa5	5.987		Ccl6	-9.125
ENSMUST00000101240	5.981		Cryba4	-9.023
Ints12	5.971		Itih3	-8.86
U2af1l4	5.971		4930506M07Rik	-8.805
Tnrc9	5.969		Ms4a6d	-8.778
Cstf3	5.937		Sla	-8.765
Aldh1l2	5.936		Hhex	-8.704
TC1735007	5.913		Lst1	-8.671
Mycn	5.91		Spnb3	-8.605
9130024F11Rik	5.893		Tgfbr1	-8.598
Pafah1b3	5.883		Cenpb	-8.597
Rev3l	5.882		Stmn2	-8.563
Chaf1b	5.871		Cd209f	-8.529
Adamts9	5.862		Pdpk1	-8.466
Ccna2	5.819		Cdcp1	-8.436
Pcdh20	5.805		Tnfaip8l2	-8.335
Mcm5	5.779		EG328314	-8.317
4922502B01Rik	5.77		Hrh3	-8.296
Uhrf1	5.769		Coro1a	-8.283
Dll3	5.747		Ebi2	-8.245
Pole	5.747		AK038867	-8.23
Rab3b	5.745		Neurl	-8.204
Ywhag	5.718		Dscr1l1	-8.201
Has2	5.717		Sema3g	-8.186
Sox10	5.705		Hbb-b1	-8.154
4930432J01Rik	5.661		BC055107	-8.153
Brd8	5.619		Gpr77	-8.112
Hmgb2	5.594		Ppfia4	-8.068
Ufd1l	5.593		Ccl9	-7.994
Cacng4	5.589		BC032204	-7.976
Syncrip	5.579		ENSMUST00000003582	-7.966
Cspg5	5.571		Cxcl12	-7.935
Zdhhc2	5.569		Scd1	-7.931
Hist1h2ak	5.524		Bsn	-7.922
Rprm	5.52		7530403E16Rik	-7.905
Birc5	5.519		C78409	-7.882
A530054K11Rik	5.495		Cd33	-7.81
9530080O11Rik	5.495		Ptpn18	-7.716
Grm5	5.48		Cebpa	-7.71
NAP102625-1	5.48		Ncf1	-7.652
Lrp4	5.464		1810011H11Rik	-7.643
Pold1	5.453		Adcy1	-7.637
Myt1	5.439		Sirpa	-7.617
Olig2	5.434		Arhgdib	-7.614
Mutyh	5.419		Cdr2	-7.591
Ptn	5.416		Gcnt1	-7.582
Bcor	5.376		Birc1b	-7.53
Mitd1	5.354		Stab1	-7.493
Cask	5.333		Prkcd	-7.451
Rcc2	5.33		Ctsh	-7.44
Cpsf4	5.298		Slamf9	-7.397
Etv4	5.296		Ms4a6b	-7.382
Ppp1r14c	5.266		Ccl24	-7.361
D930017K21Rik	5.239		A_51_P402908	-7.289
Nfib	5.221		Syt1	-7.27
Cdh4	5.211		Pik3r5	-7.264
Pcdhga9	5.205		Cmtm7	-7.217
BC057022	5.181		Hspb3	-7.216
5730591J02Rik	5.153		Itpr1	-7.2
Pou3f1	5.148		Entpd1	-7.17
TC1721634	5.147		Atp2b2	-7.159
Gpc1	5.145		Gmfg	-7.13
Foxg1	5.137		Plek	-7.128
Irx6	5.131		9130017C17Rik	-7.115
Rrm2	5.13		BC052328	-7.076
Cdh13	5.121		Mylip	-7.066
Neud4	5.098		Was	-7.06
Pkmyt1	5.088		Plcg2	-7.036
Rab9b	5.077		Pik3cd	-7.023
Sox6	5.06		Fyb	-6.996
Mnab	5.052		Cyba	-6.993
Hist1h3d	5.042		Apbb1ip	-6.967
Trip4	5.041		Lpxn	-6.957
Mcm7	5.035		AW491445	-6.93
Hist1h2ai	5.028		F11r	-6.894
Trappc5	5.019		2300002D11Rik	-6.887
Zic1	5.011		4933417O08Rik	-6.84
Gtpbp9	5.002		Nfam1	-6.825
Neto2	4.991		Abhd8	-6.824
Gria4	4.973		2610042L04Rik	-6.769
1700025G04Rik	4.957		Icam5	-6.71
Sfrs2	4.956		Xlr	-6.709
Rasl11a	4.948		Mtap4	-6.669
4833424O15Rik	4.938		Nrip3	-6.665
Sema3d	4.938		Mal2	-6.638
3632451O06Rik	4.932		5830484A20Rik	-6.616
Eef1e1	4.928		Cbr2	-6.602
Orc5l	4.915		Ppp1r3g	-6.599
Prp2	4.892		Dynll2	-6.583
TC1655572	4.889		Phyhip	-6.581
C030027H14Rik	4.886		Pltp	-6.529
Scrg1	4.87		Tnf	-6.518
3732413I11Rik	4.869		Clec4a3	-6.512
Actn2	4.86		Psd3	-6.462
Pemt	4.857		Wipf3	-6.461
Taok3	4.839		Plekhm2	-6.458
Kif22	4.828		1700027L20Rik	-6.428
Slitrk6	4.82		D630042F21Rik	-6.419
Cenpk	4.808		Ptgds2	-6.399
Ntrk3	4.79		9130404D14Rik	-6.397
Lrrtm3	4.78		Chst1	-6.385
Myl6b	4.764		Cpne6	-6.381
Hmgb1-rs17	4.762		Snap25	-6.381
Dll1	4.762		Gabrd	-6.379
BC006942	4.749		Kif5b	-6.33
Cpne5	4.74		Gsdmdc1	-6.316
Ube2c	4.737		Grin2c	-6.303
Hoxd4	4.728		Rspo1	-6.253
EG545091	4.697		Ebf3	-6.251
Slc1a6	4.691		Slamf8	-6.242
0610007P06Rik	4.682		TC1665216	-6.222
AW822216	4.663		Myo18b	-6.217
Rtn4	4.656		Suhw3	-6.211
Grin3a	4.65		Lynx1	-6.209
Frmd3	4.648		Vtn	-6.191
Ncapg	4.645		Cyp4f15	-6.162
Masp1	4.635		Arhgap30	-6.129
Lhx1	4.628		Btk	-6.127
Hnrpa2b1	4.618		Ccl27	-6.12
Cdca8	4.586		Sox17	-6.104
BU962533	4.582		Rgs1	-6.079
MGC73635	4.581		NAP098046-001	-6.052
Mcm2	4.545		Lyn	-6.03
Eya1	4.544		TC1640144	-6.018
Trib1	4.544		Penk1	-5.995
Mcm10	4.536		Map2k7	-5.968
Rlbp1	4.529		Dhrs3	-5.948
A230106N23Rik	4.498		Txnip	-5.937
Mat2a	4.495		Mertk	-5.936
4932441K18Rik	4.494		Tnfrsf13b	-5.928
Snx22	4.486		Ctsz	-5.926
Pdia4	4.476		Fgf13	-5.915
E130309F12Rik	4.468		Kns2	-5.903
Pcdha9	4.457		Arpp21	-5.9
Nudt22	4.453		NAP123498-1	-5.874
Olfm2	4.452		Pgm2l1	-5.864
Smoc1	4.451		Dlx2	-5.854
ENSMUST00000072306	4.447		Dennd1c	-5.85
Plk1	4.443		BC012020	-5.85
Cntn1	4.439		NAP030253-1	-5.849
Polr2h	4.439		Ptprc	-5.828
Bex4	4.433		Rnaset2	-5.785
Hes5	4.426		AW492586	-5.778
2410003K15Rik	4.415		Tgfbr2	-5.764
Shcbp1	4.413		BC030183	-5.718
2310045A20Rik	4.409		Trpv2	-5.714
2310031A18Rik	4.407		Rhoh	-5.713
Zfp207	4.395		Abca9	-5.705
Nup210	4.39		Itpr3	-5.675
Lrrn1	4.388		Atp13a5	-5.671
AK048768	4.388		Rgs8	-5.67
Aurka	4.372		Il16	-5.617
Nup93	4.362		2810405K02Rik	-5.597
CJ042244	4.361		Plcl2	-5.575
Sp3	4.359		Pmch	-5.563
Pcna	4.357		Scn1b	-5.537
Inhbb	4.348		Kalrn	-5.529
5330439J01Rik	4.343		Plxdc1	-5.527
AI851790	4.335		Gp9	-5.485
Wdr61	4.327		Dlg2	-5.459
Sema6a	4.314		Rasgrp1	-5.458
Hoxc9	4.313		Kcnj4	-5.453
Mpdz	4.305		Zfp106	-5.447
Nlgn1	4.293		Kif1c	-5.436
Marcksl1	4.287		Arhgap27	-5.435
Eif3s7	4.286		Efhd2	-5.427
Smarcd3	4.285		Nr1i3	-5.396
Prrx1	4.281		Lnx1	-5.392
Dach2	4.277		Ifngr1	-5.39
Pcbp2	4.272		Asb2	-5.381
Vezf1	4.27		Kcnk12	-5.367
Prpf6	4.267		Sh3gl3	-5.358
Cdc2l5	4.266		LOC676015	-5.338
LOC435752	4.261		Alox5	-5.336
Faim2	4.252		BU531328	-5.329
Lgals2	4.248		Gpr160	-5.326
S100a6	4.228		Stac2	-5.321
Gp1bb	4.228		Cd86	-5.305
Jarid1c	4.226		Fbxw7	-5.305
EG384179	4.212		Ebi3	-5.287
Spsb4	4.208		Trpm2	-5.282
Amy1	4.207		Dock8	-5.243
Igfbp3	4.194		Myh7	-5.213
Msi1	4.181		Fts	-5.199
Sip1	4.18		Casq2	-5.198
Vps35	4.178		Tal1	-5.193
Grid2	4.169		Gpsm3	-5.188
Rnf43	4.153		Mlc1	-5.173
Neto1	4.147		Bmf	-5.17
Bmp7	4.143		Cd48	-5.143
Ednrb	4.142		Mfng	-5.133
Gpnmb	4.142		Ceacam1	-5.114
Dpyd	4.128		Lcp1	-5.112
Cacnb1	4.125		Ptk2b	-5.104
2810417H13Rik	4.122		4933439F18Rik	-5.087
AK029410	4.093		Fbln5	-5.061
Spon1	4.085		Npy	-5.059
Mnd1	4.078		2010204K13Rik	-5.058
Mrpl40	4.078		Mlph	-5.051
Sdc3	4.071		Ube1l	-5.047
Rdbp	4.05		Chd3	-5.037
Crybb2	4.05		Tspan33	-5.026
Ascl1	4.047		Samsn1	-5.016
Ncam1	4.042		Procr	-5.014
Tmprss3	4.04		Ppp2r2c	-5.01
Mrpl22	4.039		Calb1	-5.009
Il17d	4.038		Epb4.9	-5.005
Igsf10	4.031		Sfxn5	-4.979
Pbx3	4.026		Matk	-4.97
Tk1	4.016		Fcgrt	-4.966
Grik4	4.013		Rasa4	-4.965
Gcn5l2	4.013		LOC554327	-4.956
Ung	4.012		Cbfa2t3h	-4.943
Endod1	4.012		P140	-4.937
Fignl1	4.01		Stat6	-4.935
A_52_P437215	4.01		Rgs14	-4.932
Pigf	4.01		Pdk1	-4.93
2010209O12Rik	4.01		Tspan18	-4.908
Dcamkl2	4.004		Ociad2	-4.895
Dhrs13	4.003		6620401M08Rik	-4.887
Mettl2	4.003		Acvrl1	-4.869
2310021H06Rik	3.996		Glrp1	-4.846
Hmgb3	3.981		4930431B09Rik	-4.833
Sox12	3.974		Lrrc3	-4.83
Ect2	3.968		Ppcdc	-4.83
Fgfrl1	3.962		Plekha4	-4.828
G3bp2	3.953		Myo1e	-4.812
4833408C14Rik	3.943		Gpr88	-4.811
Dbpht2	3.936		Egfl7	-4.802
Rusc1	3.932		Ucp2	-4.802
ENSMUST00000015595	3.916		Dlx1	-4.802
AK039475	3.914		Centg1	-4.799
Pphln1	3.914		Fmnl3	-4.797
Chst11	3.914		Nefh	-4.792
Xrcc5	3.913		1700017B05Rik	-4.786
Edg5	3.906		Mef2c	-4.785
Bcat1	3.905		Slc6a11	-4.78
Pcdh15	3.902		Zfp69	-4.759
NAP057019-1	3.891		Aqp1	-4.758
Cntn6	3.889		Pde1b	-4.747
C630007B19Rik	3.887		Tiam2	-4.746
Cdca3	3.887		AK033632	-4.735
A930017N06Rik	3.877		9430020K01Rik	-4.733
Slc41a2	3.875		Sqrdl	-4.725
Col4a4	3.858		AK053810	-4.698
Neo1	3.856		Itgb5	-4.697
Reep1	3.854		EG328644	-4.694
6530401C20Rik	3.849		Centd3	-4.689
Cenpf	3.849		Grap	-4.685
Ugdh	3.849		Tgfb1	-4.664
Calcrl	3.846		Ctsc	-4.653
NAP057030-1	3.837		S100a8	-4.651
Polr2j	3.83		Slc16a6	-4.643
Dolpp1	3.825		Ppp1r1a	-4.643
Scrib	3.82		Gata2	-4.635
Trim67	3.808		6330439K17Rik	-4.62
AI854517	3.803		Tesc	-4.6
Dbx2	3.796		AK028004	-4.582
Btg3	3.796		A_52_P1037106	-4.581
Grin2d	3.79		Cldn10	-4.578
Setdb1	3.789		Cflar	-4.568
Zfp281	3.777		BB220380	-4.567
Ppp2cb	3.767		Wfdc1	-4.566
Khdrbs1	3.763		Stard8	-4.557
Acot3	3.76		Il1a	-4.549
Fzd1	3.757		Adra2c	-4.548
LOC667984	3.757		Tmem16a	-4.543
Efna3	3.756		Adrbk2	-4.515
Mcm6	3.755		Nudt4	-4.514
Il3ra	3.753		Dusp27	-4.509
Kpna4	3.753		5830482F20Rik	-4.504
BC051665	3.747		BB345768	-4.493
Bub1b	3.742		Pink1	-4.487
Giyd2	3.741		Plcb2	-4.486
Nrarp	3.74		Cpne9	-4.479
Cpeb4	3.733		St6galnac6	-4.479
Hnrpm	3.725		AW555464	-4.477
Tmem39b	3.721		4930555G01Rik	-4.473
Itgb8	3.713		Tmem130	-4.466
9330188P03Rik	3.712		Siglecf	-4.457
Cnot2	3.706		Apobec1	-4.451
Smad1	3.705		Cd209b	-4.442
A730017C20Rik	3.701		LOC675467	-4.434
Ppl	3.689		Cytl1	-4.428
Bche	3.683		P2ry5	-4.423
Tex21	3.681		Dact2	-4.42
Ihpk2	3.681		NAP112463-1	-4.408
0610007C21Rik	3.678		E130012A19Rik	-4.405
Gria1	3.677		Thbd	-4.403
LOC673396	3.672		Isg20	-4.402
Dimt1	3.667		Rac2	-4.394
Nope	3.654		Centa2	-4.393
Rbm6	3.648		2610034M16Rik	-4.383
Vars2	3.645		Rgs5	-4.382
Kcnip1	3.639		Nos1	-4.38
Chst3	3.635		Atp1a3	-4.372
Farsla	3.634		Cd163	-4.369
Sema5b	3.622		Myl9	-4.368
Ckap2	3.616		Hrsp12	-4.357
Cdt1	3.615		Ctsd	-4.353
Ccnb2	3.611		Pdlim2	-4.35
Gmnn	3.609		F730031O20Rik	-4.335
Rnf180	3.602		Tnfrsf11a	-4.333
Ccnb1	3.599		Synpr	-4.331
Galnt1	3.594		Hps4	-4.329
Cenpp	3.593		Sult4a1	-4.327
Auts2	3.59		Pla2g7	-4.324
Loxl1	3.589		9130211I03Rik	-4.322
Unc5c	3.585		Neurod2	-4.32
Nudcd1	3.584		Itgb3	-4.314
Robo1	3.578		Man2b1	-4.313
AK198605	3.565		Il11ra1	-4.309
2810433K01Rik	3.561		1110011C06Rik	-4.308
Tmem145	3.558		Myh11	-4.302
Tubg1	3.557		D17Wsu92e	-4.295
Sfrs1	3.555		Sox18	-4.286
Hist1h1b	3.554		Tcn2	-4.286
Prrt1	3.552		Ushbp1	-4.277
2310043J07Rik	3.55		Edn1	-4.272
Kit	3.543		Gas5	-4.27
2310026E23Rik	3.543		Sh3tc1	-4.247
Sema4d	3.535		Pde2a	-4.247
EG236622	3.534		Slc25a37	-4.237
Traf3ip2	3.533		Rcsd1	-4.233
Hyou1	3.533		Syk	-4.228
2900062L11Rik	3.526		Lmo7	-4.228
Cbr3	3.526		Ptrf	-4.207
Sqle	3.519		Efcab2	-4.207
Timp1	3.517		NAP026710-1	-4.202
Zbtb26	3.515		Trim41	-4.199
Gpt2	3.514		6430548M08Rik	-4.198
Krt1	3.513		A430089I19Rik	-4.186
St8sia1	3.512		Pcp4	-4.184
Suz12	3.505		Slc17a7	-4.18
Lrrc8a	3.503		Higd1b	-4.168
Trip13	3.49		Tec	-4.168
Agc1	3.476		Duoxa1	-4.166
2210008N01Rik	3.474		Icosl	-4.15
Phf19	3.473		Golph2	-4.133
Slc1a4	3.469		Afp	-4.13
Dhx36	3.458		9030617O03Rik	-4.122
1110014N23Rik	3.456		Tgm2	-4.122
Sgol1	3.455		Sept5	-4.106
Alg13	3.445		Plcd3	-4.099
Mtap6	3.444		Cyp4v3	-4.097
Pcdhb21	3.444		Il1rl2	-4.091
Dhx30	3.443		Prom1	-4.076
LOC380687	3.435		Folr2	-4.071
Grik1	3.431		Stra6	-4.07
Mcm4	3.42		Dnajc6	-4.068
Lypd3	3.412		Arl4c	-4.058
Cugbp1	3.411		Tbx3	-4.05
Tmem147	3.41		Rtn4rl1	-4.044
Ppm1g	3.41		Id1	-4.041
Ptbp2	3.408		Armc3	-4.04
Tmem178	3.406		Lin7b	-4.038
Arf5	3.403		A830007P12Rik	-4.034
Ak2	3.399		Ensa	-4.029
Cad	3.398		Ear11	-4.027
Exo1	3.396		Rnase4	-4.026
Ptprf	3.396		Sh2b3	-4.024
Rsbn1	3.395		Nek7	-4.019
2810416G20Rik	3.393		BC026657	-4.017
Hoxb13	3.393		Hexa	-4.01
TC1662444	3.389		Rapgef4	-4.002
BC017647	3.389		Snta1	-3.998
Tuba3	3.386		Tgfb3	-3.974
0610016J10Rik	3.384		Isyna1	-3.967
Lrfn3	3.381		Limd2	-3.965
Abtb2	3.38		Plxdc2	-3.962
Actn4	3.369		Jmjd5	-3.959
Sdc1	3.368		Adora3	-3.946
Tram1l1	3.361		Pcp4l1	-3.944
Rad51	3.357		Tcf15	-3.943
Rg9mtd1	3.356		Ppp1r9b	-3.936
Csnk2a2	3.355		Wdr13	-3.934
TC1756779	3.353		Garnl4	-3.928
Nup153	3.35		Khk	-3.921
1300014I06Rik	3.342		AK137302	-3.903
Pigg	3.34		Ggtla1	-3.902
Mfap2	3.336		Ikzf1	-3.889
5730559C18Rik	3.335		Gna15	-3.887
Prim1	3.334		Klhdc8b	-3.887
Tera	3.33		Asph	-3.878
Mtmr4	3.33		Gpr109a	-3.861
BC030336	3.329		Igf2	-3.86
NAP114978-1	3.328		Dbp	-3.854
S100a4	3.315		Mxra8	-3.839
Psmb9	3.313		Irf6	-3.837
Mif	3.312		1700110I01Rik	-3.837
Zfp579	3.31		Irak2	-3.825
Zfp503	3.308		Uaca	-3.82
Hmga1	3.295		Scn2b	-3.818
Tuba-rs1	3.292		Nuak1	-3.813
Xrcc1	3.291		Tinagl	-3.811
NAP108488-1	3.291		Ankrd47	-3.809
Creg2	3.289		A030009H04Rik	-3.805
Moxd1	3.282		Rims3	-3.803
Omg	3.279		Cd300a	-3.802
Gpatch2	3.277		Sst	-3.8
Tmem60	3.274		Itgax	-3.783
Pmp22	3.273		Cplx1	-3.783
St8sia5	3.271		Cd97	-3.776
Polg	3.268		Rasgrp2	-3.776
LOC636685	3.262		2810032E02Rik	-3.773
Dner	3.252		Actc1	-3.764
Brd4	3.25		Ophn1	-3.76
1600029O15Rik	3.248		C230078M08Rik	-3.758
Slitrk1	3.246		Aldoc	-3.757
Lrrtm2	3.242		A030007L17Rik	-3.756
Gadd45g	3.237		Cd180	-3.749
Ggtl3	3.231		Kcnj8	-3.743
Cdca5	3.228		Gpr116	-3.737
Fstl4	3.228		Bcl11b	-3.736
BC048355	3.228		Aldh2	-3.726
Defcr3	3.227		Tmem140	-3.717
Ctdspl2	3.224		Sipa1	-3.716
Cars	3.224		Thy1	-3.714
2810022L02Rik	3.219		C130074G19Rik	-3.71
Epdr2	3.215		Nudt3	-3.704
Oprl1	3.215		Car4	-3.703
Pold2	3.213		Ccrl2	-3.702
Kifc3	3.208		Fez2	-3.663
Ard1	3.203		Pla2g5	-3.662
Slc39a14	3.202		Gja4	-3.66
Tcf19	3.202		Grm1	-3.658
Hunk	3.196		Epha2	-3.656
Meis1	3.184		Erg	-3.656
Stk32a	3.182		E330009J07Rik	-3.656
Lypla2	3.181		Sdpr	-3.651
2610301G19Rik	3.179		AI467606	-3.648
Prokr1	3.178		Tcirg1	-3.648
Errfi1	3.173		4833409A17Rik	-3.647
Bmper	3.172		Sepw1	-3.639
Cbln1	3.172		C030046I01Rik	-3.638
C130076O07Rik	3.171		Birc1f	-3.63
Dtl	3.169		Tnni2	-3.627
H2afz	3.163		BC089618	-3.624
Bub1	3.158		Palm	-3.623
Tbrg4	3.154		BI079333	-3.62
Cirbp	3.145		Tmcc2	-3.619
Ehmt1	3.145		Rims2	-3.613
Dpp6	3.14		Sult1a1	-3.606
Tsen54	3.14		Thrsp	-3.603
Cenpe	3.138		Pdlim4	-3.601
Mrt4	3.138		Efcab4a	-3.596
Psmd2	3.133		Tm6sf1	-3.59
Bcs1l	3.133		Abcb1a	-3.589
Ammecr1	3.125		Tmem86a	-3.589
Dhx15	3.125		Cd34	-3.583
2310016E02Rik	3.124		Tnfrsf17	-3.579
Phf13	3.124		Pdgfb	-3.576
Khdrbs2	3.12		Acaa2	-3.564
Schip1	3.118		Hspa12b	-3.563
Six1	3.115		Xtrp3s1	-3.562
Dhx8	3.107		1700003E16Rik	-3.56
Numa1	3.105		Fli1	-3.558
C1qtnf6	3.102		Inpp4b	-3.554
Gpd1	3.101		C230002E15Rik	-3.546
Eftud2	3.099		Csnk1g2	-3.546
C77370	3.098		Il7r	-3.545
Ncoa1	3.092		Speg	-3.541
Tnc	3.086		Fcgr3a	-3.538
6720458D17Rik	3.081		Rgs4	-3.538
Tcfap2a	3.081		Pycard	-3.535
Pou3f3	3.079		Cybasc3	-3.529
A930001N09Rik	3.077		Man1c1	-3.528
Myef2	3.076		2310015A05Rik	-3.526
Gria3	3.071		2310079N02Rik	-3.526
Nav1	3.07		Nxph3	-3.52
Plscr2	3.067		Mia1	-3.519
AJ250688	3.064		Dync1li2	-3.518
Gria2	3.06		Gpr30	-3.517
Prc1	3.06		Ankrd40	-3.517
Ncapd2	3.058		Klrb1c	-3.517
Astn1	3.054		Gsg1l	-3.516
Pnpt1	3.054		Hfe	-3.514
Cd63	3.053		6430598A04Rik	-3.509
Ache	3.053		Taf13	-3.508
Abp1	3.052		Traf3ip3	-3.507
Tnrc6b	3.051		BC029169	-3.506
Kcna1	3.047		Col27a1	-3.5
Csf1	3.043		TC1734110	-3.499
Gpr85	3.034		Tpcn1	-3.497
Timm9	3.034		Arrb2	-3.493
Il1r1	3.032		Ptplad2	-3.49
Zfp462	3.024		Lrrc25	-3.475
Eif5	3.023		Tfpi	-3.475
Galnt10	3.02		Ndrg2	-3.468
Hectd2	3.02		LOC219180	-3.463
Lrrn2	3.019		Atf3	-3.462
Dusp26	3.017		B4galt1	-3.462
Bcl6	3.016		Eps15	-3.453
Tyms	3.013		Prg1	-3.444
Krtap5-4	3.012		LOC673676	-3.441
D330027G24Rik	3.004		2900019G14Rik	-3.438
Accn2	2.997		Cgnl1	-3.435
Srpk2	2.995		Snca	-3.434
Bmp1	2.99		Lama5	-3.433
Zfand6	2.988		Cd84	-3.431
LOC631366	2.981		Nelf	-3.428
Hist2h3c1	2.979		BI100969	-3.422
Rad23a	2.978		Phyhd1	-3.422
Snx12	2.977		2610028A01Rik	-3.421
B4galt2	2.976		Sv2b	-3.418
Chst7	2.974		Scrt1	-3.409
Calca	2.972		Serinc3	-3.405
Elavl4	2.968		Myo7a	-3.405
AI481772	2.968		Abcb9	-3.402
Edem3	2.966		Epb4.1l2	-3.4
Stk32c	2.965		Cmtm6	-3.399
Baz1b	2.959		Wnk1	-3.399
Pcdhb16	2.956		Napb	-3.397
BF721801	2.955		Asahl	-3.392
Resp18	2.952		March2	-3.392
ENSMUST00000036296	2.949		Spnb1	-3.391
Pcsk6	2.948		Def6	-3.388
Nsg1	2.94		Myrip	-3.385
Nufip2	2.939		Rpusd3	-3.384
Galnt2	2.935		Adcy2	-3.382
Gins1	2.925		Ap1s2	-3.381
Angptl2	2.925		Csf2rb1	-3.381
Dmap1	2.923		Mmrn2	-3.38
NAP114294-1	2.923		BX513654	-3.38
Rrp9	2.92		Dok3	-3.377
Zhx3	2.915		Zfp91	-3.377
0610007P14Rik	2.912		Ppcs	-3.371
1810054G18Rik	2.911		5330431N19Rik	-3.367
TC1713090	2.907		Jph4	-3.366
NAP113376-1	2.904		LOC245128	-3.357
AK141924	2.902		Eng	-3.356
6720460F02Rik	2.902		Apc	-3.356
Cdkn2c	2.897		AK138790	-3.355
ENSMUST00000068394	2.896		Cox7a2l	-3.344
Glis2	2.895		Pogk	-3.34
Rap1gap	2.894		Dgkz	-3.339
Snx1	2.894		1700041B20Rik	-3.335
Melk	2.893		LOC624863	-3.331
H2afy3	2.891		Stx4a	-3.328
Ranbp9	2.89		Rhobtb1	-3.327
9030205A07Rik	2.883		1700020I14Rik	-3.325
Dmrta1	2.883		Notch4	-3.324
Rkhd2	2.882		5430407P10Rik	-3.32
Cebpd	2.881		Il10rb	-3.32
5033414K04Rik	2.88		D16Bwg1494e	-3.318
Rnf113a1	2.879		Oaf	-3.312
LOC619863	2.878		Usp46	-3.307
Anxa1	2.876		Crip2	-3.306
NAP029862-1	2.876		BC037034	-3.305
Pcdhb7	2.871		Adam15	-3.302
BU920841	2.867		Hebp1	-3.3
Hist1h2ab	2.867		Sparc	-3.299
Mlf1ip	2.867		Dapp1	-3.297
Acpl2	2.862		Og9x	-3.295
Emid2	2.859		Slc4a1	-3.292
2610002D18Rik	2.858		D15Wsu75e	-3.287
Scfd1	2.857		Slc6a17	-3.287
Usp24	2.856		Ephx2	-3.277
Zfp36l1	2.853		EG245190	-3.276
Tiparp	2.852		1110059M19Rik	-3.274
Dbc1	2.85		Stx1a	-3.274
Odc1	2.849		Habp4	-3.272
NAP057047-1	2.846		Ehd4	-3.267
Cdc45l	2.846		1110006O17Rik	-3.262
Tmem100	2.844		Nos3	-3.259
Gm22	2.844		D030013I16Rik	-3.256
Alms1	2.84		AK085674	-3.251
Taf5	2.839		Ace2	-3.247
Chtf18	2.837		Vamp2	-3.247
A_52_P988817	2.837		Icam2	-3.244
Cks2	2.837		X99384	-3.243
BQ444971	2.833		Xdh	-3.243
Lsm12	2.831		Gbp2	-3.238
Gadd45a	2.83		Fmod	-3.238
Ppie	2.83		Pygl	-3.236
Lig1	2.826		Cox6a2	-3.233
Rad50	2.824		TC1746035	-3.233
Pask	2.823		Celsr1	-3.229
P2ry1	2.822		Ccdc102a	-3.219
Timm50	2.82		Ddx25	-3.218
A730095J18Rik	2.819		E330036I19Rik	-3.217
Gpx7	2.814		Fhod1	-3.212
Asf1b	2.811		Slfn2	-3.212
Rhbdf1	2.809		Cmtm8	-3.212
Prr14	2.807		Rin3	-3.209
2600005O03Rik	2.804		Extl1	-3.208
Txnrd1	2.804		6330527O06Rik	-3.206
Cntfr	2.804		Enpep	-3.199
Adam9	2.803		Fgf1	-3.199
Cdc6	2.803		Fgd5	-3.195
Ppp1r14b	2.801		1110033J19Rik	-3.194
Tmem35	2.798		Atf5	-3.187
Ythdf2	2.792		Heyl	-3.186
Fahd2a	2.786		Cd79b	-3.185
Psmd9	2.786		AV152162	-3.183
Narg1	2.784		Tbxa2r	-3.179
Sec13	2.777		Treml4	-3.179
Tnfrsf12a	2.776		Baiap3	-3.179
LOC622675	2.77		Arhgap29	-3.178
Sorcs1	2.769		Csdc2	-3.178
Ascc3l1	2.768		Chn1	-3.176
Gfra1	2.764		Pkig	-3.173
Pcdhb3	2.759		Tlr6	-3.172
Asns	2.758		Ankrd43	-3.172
D2Bwg1335e	2.758		AK033780	-3.169
Cttnbp2	2.757		Dock2	-3.166
Mad2l1bp	2.756		Cfh	-3.165
Pcdhb20	2.755		Bmp6	-3.164
LOC435366	2.755		Kitl	-3.156
Lmnb1	2.75		1700019N12Rik	-3.156
Fos	2.748		1700007K13Rik	-3.153
Psrc1	2.746		Pnpla7	-3.153
Rcn1	2.744		2810453I06Rik	-3.15
Scel	2.742		Slc39a12	-3.148
Hoxb6	2.741		Phactr1	-3.143
Tubb2a	2.733		Igsf1	-3.142
Ipo9	2.732		Rsn	-3.137
2610207I05Rik	2.731		Depdc6	-3.135
Gtf2h4	2.731		8430408O14	-3.134
NAP112641-1	2.726		Evl	-3.131
Ccne1	2.725		Tmem141	-3.128
Cdc2a	2.725		Fhad1	-3.123
Vav3	2.723		Slc7a10	-3.123
Nrxn2	2.719		Arhgap9	-3.122
Hnrpk	2.719		AK004226	-3.114
ENSMUST00000090782	2.716		Xlkd1	-3.114
Galnt6	2.713		Gvin1	-3.111
Dtymk	2.71		Ccl19	-3.111
Ddr1	2.708		Vil2	-3.108
Kars	2.708		BB653684	-3.108
Ebf4	2.708		Cst3	-3.105
Wsb1	2.707		Gja1	-3.104
Adarb2	2.703		LOC544988	-3.1
Spin2	2.701		Slc16a3	-3.096
Ndufs4	2.701		Ptpn11	-3.093
Rhoj	2.698		AI451617	-3.087
Fkbpl	2.697		C330021A05Rik	-3.086
Rfc5	2.693		Nudc	-3.083
1700003O08Rik	2.692		Mllt11	-3.083
Klhdc3	2.691		ENSMUST00000050829	-3.081
Inpp5f	2.688		2410025L10Rik	-3.078
Rrm1	2.683		Sytl4	-3.07
Nr2f2	2.683		Fyco1	-3.067
ENSMUST00000071814	2.683		Angptl7	-3.065
Lsm2	2.679		Cds1	-3.062
4921523A10Rik	2.674		Lrch4	-3.062
Serf1	2.673		Ovgp1	-3.062
Npas1	2.664		BC005764	-3.052
Ube2t	2.662		ENSMUST00000093546	-3.046
Plxnc1	2.659		ENSMUST00000021743	-3.045
C530008M17Rik	2.659		Prickle1	-3.042
Lamc1	2.656		Utrn	-3.04
2010107H07Rik	2.656		Il4ra	-3.036
Serinc5	2.655		2810048G17Rik	-3.035
Alg3	2.654		Cdh5	-3.034
Hnrpab	2.654		Unc13a	-3.03
Nsl1	2.651		Fmo1	-3.029
Wasl	2.65		Ptprb	-3.026
Hnrpa3	2.65		Setd3	-3.025
Col13a1	2.649		Rapgefl1	-3.024
Aaas	2.649		Ak1	-3.023
Acvr1b	2.648		Sft2d2	-3.022
Mon1a	2.647		Fbxo41	-3.02
Crebbp	2.642		Egflam	-3.018
Thap4	2.641		Abcc9	-3.017
Ncapg2	2.64		NAP070792-1	-3.017
Fign	2.637		Apob48r	-3.016
Akr7a5	2.636		Slc13a3	-3.016
Nab2	2.634		5330426P16Rik	-3.016
Mtf2	2.633		Qdpr	-3.015
S100a1	2.632		TC1608007	-3.012
Sssca1	2.632		Adrbk1	-3.01
1700013G10Rik	2.63		Npcd	-3.009
Prdx1	2.627		Unc13d	-3.009
EG238395	2.626		Hrc	-3.005
E2f7	2.621		4933439C20Rik	-3.004
Hap1	2.621		Slc22a6	-3.003
Hspd1	2.621		Creg1	-3.001
Bbc3	2.616		Ddx26b	-2.998
2400003C14Rik	2.616		Cyb5r3	-2.995
A_51_P443920	2.616		Mmd	-2.992
Ppp2r2a	2.61		Ltbp4	-2.991
Psma6	2.607		Efna5	-2.986
Ndst1	2.606		Tek	-2.984
BC023892	2.604		2410076I21Rik	-2.982
Trps1	2.602		Sirpb1	-2.981
E030049G20Rik	2.601		Zrsr2	-2.98
Rpl15	2.599		LOC668139	-2.978
Zfhx1a	2.598		AI597479	-2.974
Fat1	2.595		5430435G22Rik	-2.973
Pus7l	2.593		BC026762	-2.972
Pak6	2.592		Nod1	-2.972
E2f3	2.591		Bcam	-2.971
AI504432	2.588		Tnfrsf1b	-2.971
2410127L17Rik	2.587		Prg4	-2.968
Smek2	2.586		Sh3bp1	-2.964
Tubb2b	2.586		Cyb561	-2.963
Hist1h2af	2.584		1500001A10Rik	-2.962
Bai2	2.582		9330132A10Rik	-2.962
AA407452	2.582		Ube2l6	-2.96
AK052606	2.58		Tom1l1	-2.959
Pfn1	2.58		Nodal	-2.958
Nup35	2.573		2410127E16Rik	-2.953
LOC194985	2.572		Tnnt1	-2.953
3110056O03Rik	2.57		Alox12	-2.953
Klhl13	2.57		Chmp5	-2.953
Hmbs	2.57		NAP122883-1	-2.952
Zfp219	2.568		Pea15	-2.952
MGC68323	2.567		Gpr124	-2.949
Ranbp5	2.566		Gmip	-2.945
NAP115124-1	2.565		Ms4a7	-2.944
C130030K03Rik	2.561		Nr4a2	-2.94
Rest	2.561		Twf2	-2.939
Casc4	2.561		Ablim3	-2.938
Slc39a6	2.56		BC020535	-2.937
1500011J06Rik	2.56		4933413A10Rik	-2.935
1810010H24Rik	2.557		Ntsr2	-2.934
Extl2	2.557		Mylk	-2.933
Smarca5	2.556		NAP030482-1	-2.933
Ext1	2.555		Psap	-2.932
9530018H14Rik	2.554		Arid3a	-2.931
1700013E18Rik	2.552		6430514L14Rik	-2.931
Hrb	2.549		ENSMUST00000080210	-2.931
1190002F15Rik	2.548		D430019H16Rik	-2.926
Atad2	2.548		1700001L19Rik	-2.925
Slc44a1	2.547		Slc26a4	-2.925
Ppig	2.546		Neurl2	-2.924
Ankrd28	2.544		Itga6	-2.922
Dnmt1	2.544		Fkbp1b	-2.921
Cdh20	2.544		Tgfbi	-2.92
Crsp7	2.543		Igfbp6	-2.917
BX515732	2.54		Epor	-2.917
B3gat2	2.539		6530406A20Rik	-2.917
Cops6	2.539		Rgl2	-2.916
Nipbl	2.538		Gstt2	-2.914
Espl1	2.535		Amot	-2.914
Rasa3	2.533		Ehbp1l1	-2.913
Socs3	2.532		Dkkl1	-2.911
Uck2	2.532		Pik3cg	-2.908
Gabrb3	2.53		Mycbpap	-2.908
Hnrpu	2.526		Pilra	-2.905
Ggnbp2	2.524		LOC545261	-2.9
ENSMUST00000030142	2.523		1700120B06Rik	-2.899
3000004C01Rik	2.521		Ifi30	-2.899
9430016H08Rik	2.521		Mafk	-2.897
EG245472	2.514		AK048085	-2.896
Mettl5	2.513		Pygm	-2.896
Ube2e3	2.511		Igfbp4	-2.893
Lrrfip1	2.508		Cdk5r1	-2.893
Topbp1	2.507		Arrb1	-2.892
Ubl7	2.507		Tbx6	-2.891
Id2	2.505		Fabp3	-2.888
Nol4	2.502		Jph3	-2.882
AB182283	2.501		Slc9a2	-2.881
Gtl3	2.499		Clec2d	-2.879
Tmem132b	2.499		Snf8	-2.875
2900053A13Rik	2.494		Abat	-2.874
Nlk	2.494		Eraf	-2.873
Edil3	2.492		Il21r	-2.87
Reep2	2.489		Tenc1	-2.865
Rnaseh2b	2.487		EG626903	-2.865
Snrpb	2.486		Rdm1	-2.863
AK082307	2.483		EG214403	-2.862
Galntl1	2.483		Cables1	-2.862
Cdkn1b	2.48		NAP071006-1	-2.861
2210417D09Rik	2.479		Degs2	-2.86
Kntc1	2.479		Ecm2	-2.859
Arid4a	2.478		Tcap	-2.858
Mrps11	2.477		Vegfc	-2.855
Creb5	2.474		Tm4sf1	-2.853
Trim62	2.474		Ndufb9	-2.852
Wdr1	2.469		Gpatc4	-2.852
Gtf2ird1	2.468		Rps24	-2.85
Zfp41	2.464		Kcne1l	-2.848
Pitpna	2.464		B230112P13Rik	-2.848
Dscaml1	2.464		Pfdn5	-2.847
Raly	2.462		Pilrb1	-2.846
Mthfd1l	2.461		Plekhb2	-2.844
D1Bwg1363e	2.46		Cabp1	-2.841
1110005A03Rik	2.457		TC1665419	-2.839
Mthfd1	2.456		St8sia6	-2.837
D19Wsu12e	2.456		Ftl1	-2.836
Gpsm2	2.455		A_51_P502068	-2.833
St13	2.449		Clic1	-2.83
Gadd45gip1	2.444		1500005I02Rik	-2.823
Ccne2	2.444		Slc30a10	-2.823
Nkx2-5	2.442		Dusp3	-2.82
Rfxank	2.442		TC1633516	-2.819
Hdgfrp3	2.442		Btg2	-2.817
NAP096465-001	2.442		Myom1	-2.816
Mycs	2.437		Sox7	-2.816
Etv5	2.434		Islr	-2.814
Fchsd2	2.433		Frmd4b	-2.814
Scn1a	2.433		4930539N22Rik	-2.814
Tacc2	2.433		Anxa3	-2.811
Kcnh8	2.432		Mrvi1	-2.804
Hapln2	2.431		Zfp365	-2.804
Abhd2	2.431		Garnl3	-2.803
Mbd6	2.428		Rarres2	-2.803
4930519F09Rik	2.424		Tagap1	-2.8
Ewsr1	2.422		Itsn1	-2.799
Cdh10	2.421		Kcnj12	-2.798
Eef1d	2.421		Cxcl7	-2.797
Parp8	2.418		Elk3	-2.794
NAP104453-1	2.416		Kras	-2.794
Thop1	2.415		Casp1	-2.79
Uhrf2	2.415		2310047B19Rik	-2.785
Deaf1	2.414		Lef1	-2.783
Hist2h2ac	2.413		Rab26	-2.78
Pelp1	2.412		Htr2c	-2.78
Polr2b	2.411		Bcar3	-2.779
Deb1	2.41		Npc2	-2.778
Prnpip1	2.41		Jag2	-2.772
AK122525	2.41		Tlr4	-2.772
Aff4	2.408		Casp8	-2.771
Iws1	2.407		Jph2	-2.771
Zfp704	2.406		8430408G22Rik	-2.769
Rtn3	2.404		Gpc3	-2.768
Myc	2.403		Hspa12a	-2.768
Top2b	2.399		Lysmd4	-2.768
Stk35	2.396		NAP046356-1	-2.766
Tmem63c	2.395		2310016C16Rik	-2.762
Cspg3	2.391		1110012N22Rik	-2.762
BC056349	2.39		1300013J15Rik	-2.761
Scn3a	2.389		P4ha2	-2.761
Idh3b	2.384		Rpl30	-2.761
Vapa	2.383		Zfp664	-2.76
Rfc4	2.382		Aes	-2.758
Wdr12	2.382		Gns	-2.757
S100a16	2.381		AK089832	-2.756
Cenpq	2.38		CB588406	-2.755
2900056L01Rik	2.376		Dtnbp1	-2.755
Pcmt1	2.376		Snn	-2.755
TC1665442	2.376		Myoc	-2.748
1700029F09Rik	2.376		AK033971	-2.747
Pdss1	2.375		Lfng	-2.745
Aurkb	2.373		ND4L	-2.745
Gsh1	2.373		Sp100	-2.743
F2r	2.372		TC1618787	-2.74
Pdlim5	2.37		Cacnb3	-2.739
Smarca4	2.368		Vti1b	-2.737
Ube2v2	2.368		A_51_P237890	-2.736
Sfrs12	2.364		LOC669773	-2.735
2300006N05Rik	2.364		Abcc8	-2.734
Gng3	2.363		Esrrg	-2.729
ENSMUST00000059347	2.363		BC026782	-2.727
Chst5	2.357		Msx1	-2.727
Tph1	2.357		Rin1	-2.727
Fbxo8	2.354		Rapgef5	-2.725
Rbm15	2.35		Il17ra	-2.725
Fus	2.35		Vpreb1	-2.723
Whsc1	2.349		Rps15	-2.712
Ckap2l	2.348		Ranbp3l	-2.712
Tpx2	2.345		Rian	-2.71
Rtf1	2.344		Adcy4	-2.706
Gpr119	2.343		Apoc1	-2.706
Atp5g2	2.343		Ap1s1	-2.706
Pole2	2.342		2810406K13Rik	-2.698
Mrpl51	2.342		St6galnac2	-2.695
Klf12	2.341		Klc4	-2.694
Hoxb4	2.339		Nrn1	-2.694
BC055324	2.338		Acsl6	-2.693
Rbm4b	2.337		1500012F01Rik	-2.693
Prkg2	2.335		Frs2	-2.692
Tsga13	2.335		T2bp	-2.689
Rfxdc2	2.335		Card6	-2.688
Plxna1	2.332		TC1650853	-2.684
Baalc	2.331		Pdzrn3	-2.683
Agpat5	2.329		Smo	-2.679
Kctd15	2.329		Arhgef15	-2.677
Adcy3	2.328		Mbp	-2.676
Dgat1	2.326		Copz2	-2.674
Cenph	2.325		Cacna1s	-2.673
Mrpl15	2.325		Renbp	-2.673
Mpp6	2.324		Map3k10	-2.673
C85492	2.323		Arhgef4	-2.672
AK038166	2.322		ENSMUST00000057595	-2.672
Tubb5	2.321		4631403P03Rik	-2.672
Taf9b	2.32		Ppm1b	-2.672
Igsf4d	2.319		4631427C17Rik	-2.67
Foxj3	2.319		Guk1	-2.668
Rai1	2.318		LOC619975	-2.668
Ptges3	2.318		Rasl10b	-2.665
Elp4	2.317		Kcnj9	-2.665
Gal3st1	2.316		Mill2	-2.662
Gmps	2.315		Ear1	-2.662
Acly	2.313		Acta2	-2.661
Cort	2.313		Ssh2	-2.659
Centg2	2.313		Krt8	-2.658
Fndc1	2.311		2900041A09Rik	-2.658
Psmd14	2.311		Kif1a	-2.658
Snx14	2.31		Prkce	-2.657
Acot1	2.31		Klhl6	-2.656
Naprt1	2.309		Slc15a3	-2.653
NAP057010-1	2.308		Fmnl1	-2.651
Adora1	2.306		Fzd6	-2.65
Nthl1	2.306		Sirt3	-2.649
Thsd7b	2.306		Wfs1	-2.648
Rnf139	2.305		Tns3	-2.646
Vldlr	2.304		Anp32b	-2.645
9130005N14Rik	2.304		Ephx1	-2.644
Irgm	2.303		Tmem37	-2.643
Fastkd5	2.303		Amn	-2.642
Ninj2	2.299		Gbp4	-2.641
Galnt13	2.297		Numb	-2.64
Ppp4r2	2.297		Cd37	-2.639
Chdh	2.297		Ccdc108	-2.639
Ddx17	2.297		Doc2g	-2.638
D930028F11Rik	2.295		NAP070880-1	-2.637
Tssc4	2.291		Mknk1	-2.636
Cpb1	2.29		Tsga2	-2.631
Dhcr7	2.288		Spnb2	-2.631
Ppil5	2.286		Ctsa	-2.631
Cpne8	2.281		E130114P18Rik	-2.628
Slc1a1	2.281		Aak1	-2.627
Otos	2.28		2010300C02Rik	-2.621
Afg3l2	2.277		Scarf1	-2.619
A_52_P517668	2.276		Slc38a1	-2.617
ENSMUST00000034980	2.276		2010001J22Rik	-2.613
Cxadr	2.274		Pygb	-2.613
Cbx1	2.274		Ptger3	-2.613
Hmgcr	2.272		NAP061240-1	-2.612
Npas3	2.272		Csn3	-2.61
D230037D09Rik	2.269		Slc36a1	-2.61
Cobl	2.268		Cnih2	-2.602
Ppp4r1	2.268		Calm3	-2.6
H3f3a	2.268		5730593N15Rik	-2.599
Armc6	2.267		Ly6c	-2.597
Pcid2	2.266		Tpst2	-2.597
Slco3a1	2.266		A2bp1	-2.596
Aldh18a1	2.264		Suds3	-2.596
Slc38a2	2.263		Rbpms2	-2.594
Cpa2	2.262		Lgals9	-2.591
Pdap1	2.262		Paqr5	-2.591
Ercc6l	2.261		Abhd1	-2.59
LOC666704	2.261		Slc6a13	-2.589
Pdik1l	2.261		Clcnkb	-2.589
Nif3l1	2.259		BC054438	-2.587
Chek1	2.257		Aspn	-2.586
Hist1h2aa	2.257		Gja7	-2.585
Iah1	2.257		Chchd7	-2.584
Luzp2	2.253		Arhgef17	-2.583
Dpysl2	2.253		Flt1	-2.583
Abcg4	2.252		NAP030221-1	-2.581
Prmt1	2.252		A130090K04Rik	-2.58
Ehd1	2.25		Hs3st2	-2.58
Epc2	2.249		NAP100007-001	-2.58
Bai3	2.248		Ggt1	-2.579
Lrfn4	2.248		Prcp	-2.579
Csnk1e	2.248		Pnpo	-2.577
Hnrpr	2.246		AW049765	-2.576
Wnt7b	2.244		ENSMUST00000100796	-2.575
Ptpre	2.243		AB011473	-2.574
Mapk7	2.24		Cbs	-2.573
9930109F21Rik	2.237		Dock6	-2.573
Nosip	2.235		Bcl2l2	-2.573
Gbx1	2.231		2310046K01Rik	-2.572
Cep55	2.228		Six5	-2.572
Slc4a8	2.226		6330503K22Rik	-2.571
Ankrd15	2.225		BC038167	-2.568
Jam3	2.225		2600011E07Rik	-2.563
Cenpi	2.223		Trpm4	-2.562
Isoc2a	2.223		Rab3a	-2.557
Dennd2a	2.222		Myt1l	-2.555
Eif1a	2.221		Ccng2	-2.553
Npm3	2.22		AK086953	-2.553
Zfp449	2.22		3526401B18Rik	-2.553
Tfdp1	2.218		Lat2	-2.552
Ranbp2	2.216		Tmem142b	-2.552
ENSMUST00000064814	2.216		1810011O10Rik	-2.55
Rfx5	2.215		Arl11	-2.549
Egfl9	2.214		Rpl26	-2.546
Myst2	2.214		Avp	-2.545
Nt5dc2	2.214		Cd24a	-2.54
6030442H21Rik	2.209		Rassf5	-2.539
Rkhd3	2.208		Syp	-2.539
NAP057029-1	2.207		Snrk	-2.537
NAP059572-1	2.207		P2ry14	-2.535
1110038D17Rik	2.207		Ctsf	-2.532
Xrn2	2.206		Gjb2	-2.531
Tub	2.204		Rasgrp3	-2.531
Ccdc34	2.204		Cyp4f18	-2.53
Rac3	2.204		Vamp1	-2.527
Pscd2	2.201		Mtap2	-2.526
Brca2	2.199		Mgl2	-2.526
Setd5	2.198		Rpl27a	-2.526
Plvap	2.197		AU040829	-2.526
Sema6d	2.197		Retsat	-2.523
Dfna5h	2.195		AW112010	-2.522
Asf1a	2.194		Arhgdig	-2.522
Dmrtb1	2.19		D10Ertd610e	-2.518
Nap1l5	2.19		Crocc	-2.517
Alkbh7	2.189		Ppp1r12b	-2.516
1810055G02Rik	2.184		Snx5	-2.512
Chaf1a	2.182		Fgfr3	-2.509
Papss1	2.182		Sh2d3c	-2.508
Papolg	2.182		3322402L07Rik	-2.508
Susd4	2.178		Mdfi	-2.503
Zfhx4	2.177		Rab32	-2.5
Ccdc28b	2.176		6330404A07Rik	-2.495
AK012844	2.175		Gusb	-2.494
Atg4d	2.174		Cd300e	-2.492
Hoxd3	2.172		Abhd9	-2.49
Car2	2.169		Arhgef5	-2.489
Hoxa4	2.169		Smad6	-2.486
Sfrs14	2.167		Bin1	-2.485
Hapln3	2.162		Ablim1	-2.484
AK040892	2.159		Kbtbd9	-2.484
Nfil3	2.157		NAP114245-1	-2.484
Pter	2.155		Ahnak	-2.483
Mtdh	2.152		E330039K12Rik	-2.483
4933417G07Rik	2.151		BC057170	-2.483
Fip1l1	2.149		Syn2	-2.481
6430706D22Rik	2.146		Arrdc1	-2.481
Cpsf2	2.146		Fxyd5	-2.48
1700113O17Rik	2.144		EG546361	-2.479
Chrdl1	2.142		Arhgef16	-2.477
Galnt3	2.142		Lamb2	-2.475
Arpc1a	2.142		Ankrd37	-2.472
A930003A15Rik	2.141		Pamci	-2.471
Tmem62	2.138		Pld3	-2.47
ENSMUST00000089208	2.137		1200006F02Rik	-2.469
Nkx2-6	2.137		Pcbd2	-2.468
Ipo7	2.137		4930535E21Rik	-2.468
Pdgfrl	2.137		Slc22a8	-2.467
Inoc1	2.136		AW986112	-2.467
Rbm3	2.136		2010315L10Rik	-2.466
Sec14l3	2.135		Ly6e	-2.465
Wiz	2.135		Rab11fip5	-2.463
Dnajb5	2.134		Comp	-2.462
BC025462	2.132		Rras	-2.461
Dck	2.131		Cyp4f14	-2.461
Depdc1b	2.131		Slc25a18	-2.457
Hectd1	2.131		Zmat4	-2.455
Sfpq	2.131		Dok1	-2.455
Rasgrf1	2.13		BC019537	-2.453
Hip1	2.127		Igfbp5	-2.451
D8Ertd587e	2.126		Rps21	-2.451
Rnd1	2.124		Eno3	-2.451
Cdc14a	2.123		Slc19a3	-2.449
Slc25a5	2.121		Sfi1	-2.448
2700038N03Rik	2.119		Bcl2a1c	-2.445
ENSMUST00000072717	2.119		AK037050	-2.442
Irs1	2.118		Hic1	-2.441
Traip	2.118		Cox7a1	-2.439
Atp7b	2.118		Blvrb	-2.439
Qpct	2.117		Liph	-2.439
D0H4S114	2.116		Rhbdf2	-2.436
E130304F04Rik	2.116		E130016E03Rik	-2.433
Pvr	2.116		Aqp11	-2.432
Phf20l1	2.114		Prickle2	-2.43
Tax1bp1	2.114		Cep63	-2.426
B930018B01	2.113		Ttc7b	-2.425
ENSMUST00000101420	2.113		Ngef	-2.425
Exod1	2.113		Serpina1b	-2.424
Cldn12	2.112		Akap2	-2.421
St8sia3	2.111		Gm1966	-2.419
Taf10	2.111		Agtrap	-2.419
Arid4b	2.109		B930046C15Rik	-2.417
Dph2	2.108		Fabp4	-2.416
Gtpbp4	2.108		Unc13b	-2.416
Micall2	2.108		0710001B24Rik	-2.415
Zik1	2.107		CF582774	-2.411
Casp12	2.104		D19Ertd652e	-2.41
Zfp428	2.104		Pthr1	-2.41
Bud31	2.104		Gzma	-2.408
Tob1	2.104		Mknk2	-2.408
BF642829	2.103		Slc9a3r1	-2.408
Ppp2r5e	2.103		3110045G13Rik	-2.407
Ftsj3	2.101		Rpl35a	-2.407
Pvrl1	2.099		BC046404	-2.405
TC1652077	2.099		1810021J13Rik	-2.405
Bves	2.097		BC004728	-2.404
Rbm14	2.097		Tpd52	-2.401
2900078E11Rik	2.096		Cdkn1c	-2.4
4631416L12Rik	2.096		Fbln2	-2.4
AB024689	2.096		Sox13	-2.399
Map2k4	2.095		AK045826	-2.398
Pcyox1l	2.095		Rassf3	-2.397
Gsdm1	2.094		Dab2ip	-2.395
Wdr32	2.094		Vapb	-2.395
9330182L06Rik	2.093		4121402D02Rik	-2.395
Psmb5	2.092		Aim1	-2.393
Spbc24	2.091		Gm1060	-2.391
1700012H17Rik	2.089		Ski	-2.39
Mtpn	2.086		Arl3	-2.389
Rab31	2.086		Mgll	-2.389
Lmbr1	2.085		Ogfrl1	-2.387
EG547424	2.084		Ccl7	-2.385
Gdf1	2.083		Hnrph3	-2.385
Zfp142	2.082		Gdf9	-2.384
Usp3	2.08		Il17rc	-2.382
Lgtn	2.079		Pmm1	-2.382
Foxred2	2.077		Dleu2	-2.38
Dok5	2.076		Col6a3	-2.379
Racgap1	2.076		Gm106	-2.378
Dcbld1	2.074		4930527E24Rik	-2.376
Glycam1	2.072		Csad	-2.376
Lgr5	2.072		Gpr83	-2.376
Gjb1	2.069		Mtr	-2.375
Anks1b	2.067		Myeov2	-2.375
Gadd45b	2.067		Cnnm1	-2.375
Tmem138	2.067		NP064425	-2.374
Gspt1	2.067		Ganc	-2.373
Dpp10	2.066		Hprt1	-2.371
Prkg1	2.066		Kcnf1	-2.371
Zfp60	2.065		Polk	-2.369
Rps6kb2	2.064		BB385819	-2.368
TC1602638	2.064		Atbf1	-2.367
Gabbr2	2.064		4930504H06Rik	-2.367
Nono	2.063		Grasp	-2.363
D230012E17Rik	2.062		BC025885	-2.363
Top2a	2.06		Svop	-2.362
Wnk4	2.06		1500035N22Rik	-2.36
Rps6ka3	2.057		1300007F04Rik	-2.359
Farp1	2.053		AK052259	-2.358
Jazf1	2.052		Bcl2l12	-2.356
Pcdhb22	2.052		Ier5	-2.356
ENSMUST00000025191	2.051		Cd2ap	-2.355
Tnfsf5ip1	2.051		Ccdc113	-2.354
Cstf2	2.05		Lgals4	-2.35
Zfp692	2.05		1700010A17Rik	-2.349
Tube1	2.048		Paqr7	-2.349
Tuba4	2.045		Cox6c	-2.348
Cks1b	2.044		Wdr63	-2.348
Nasp	2.043		Nf2	-2.347
Prr16	2.042		AK034299	-2.346
Ddx1	2.042		Anks1	-2.345
Hnrpul1	2.041		Dusp8	-2.343
CA481501	2.04		Kctd10	-2.334
NAP029777-1	2.04		Pitpnm1	-2.334
Dph1	2.038		TC1624657	-2.334
NAP125102-1	2.037		Crebl2	-2.331
Tomm20	2.036		LOC627004	-2.329
Socs1	2.034		Trp53i11	-2.329
Rab3ip	2.034		Heph	-2.328
B230112C05Rik	2.033		Ywhah	-2.323
Tmem132d	2.033		Acot11	-2.322
Ncoa6	2.032		Mobk1b	-2.322
Elovl5	2.032		Pfkfb3	-2.32
NP060941	2.031		Nab1	-2.32
Siah1b	2.031		Stxbp2	-2.318
Iars	2.031		Kcnn4	-2.317
C1galt1	2.03		Hipk2	-2.317
EG244911	2.029		Frmd4a	-2.313
Kif14	2.029		Dcamkl1	-2.313
Rps6kl1	2.029		Plekhb1	-2.312
Itgb3bp	2.027		AF055908	-2.311
Gphn	2.025		Tacc1	-2.31
2900093B09Rik	2.023		Naglu	-2.31
Eif3s12	2.022		5530400B01Rik	-2.306
Nkrf	2.02		Serhl	-2.304
Sgol2	2.02		Sdha	-2.304
Cd9	2.02		Tep1	-2.303
Rad1	2.018		Msln	-2.302
Osgin2	2.017		1700029J07Rik	-2.302
Cdk5rap2	2.016		Dlx6os1	-2.301
Riok2	2.014		Ms4a6c	-2.299
Mrpl3	2.013		Osbpl9	-2.298
Ppih	2.013		Acox3	-2.298
Fndc3a	2.012		Zfp238	-2.298
4933425O20Rik	2.011		Esam1	-2.296
Enpp4	2.011		Id3	-2.296
Zdhhc15	2.01		5830406J20Rik	-2.295
ENSMUST00000043333	2.01		Ankrd25	-2.294
ENSMUST00000048275	2.01		Hsd17b11	-2.294
Ddx46	2.009		LOC673433	-2.294
Rpp30	2.009		NAP029477-1	-2.294
Ehd3	2.006		AK038845	-2.292
Ppargc1a	2.006		Otx2	-2.291
Itga8	2.004		Ppp3r1	-2.291
Angptl1	2.003		Gsta4	-2.29
Lrrc42	2.003		2900002H16Rik	-2.289
Hook2	2.003		Acsbg1	-2.288
Eef1g	2.003		2010002N04Rik	-2.285
Yy1	1.998		Rcbtb2	-2.285
Snx25	1.997		Epb4.1l1	-2.285
Thbs4	1.995		Coro2b	-2.283
Pcgf5	1.994		Kcnh6	-2.283
B230217C12Rik	1.991		Parp14	-2.282
Khdrbs3	1.989		Fbxl16	-2.282
Zfp148	1.989		Krcc1	-2.282
Tacc3	1.988		AK038173	-2.28
Car10	1.986		2010011I20Rik	-2.279
Rdh11	1.985		Clic4	-2.276
Tmem48	1.985		Cyfip1	-2.276
Isg20l1	1.984		Cd82	-2.275
Ttll4	1.984		Map3k9	-2.272
AK077083	1.983		C3ar1	-2.271
Plp2	1.983		NAP028768-1	-2.271
Pcbd1	1.981		Edem1	-2.27
Myh10	1.979		Glt8d3	-2.269
Eif2s2	1.979		Lix1	-2.266
Herpud2	1.977		Stxbp1	-2.266
4632417N05Rik	1.976		Hpn	-2.265
Thnsl1	1.976		Epas1	-2.264
Casc5	1.974		Zmynd10	-2.264
Npdc1	1.974		6330408A02Rik	-2.264
Apom	1.974		Trak1	-2.263
Wdr26	1.974		Arf3	-2.263
Fxn	1.973		Plec1	-2.259
Banf1	1.97		Luc7l2	-2.259
BC024814	1.97		Axl	-2.258
4632419I22Rik	1.969		Hyal1	-2.258
Trmu	1.969		Nrp1	-2.257
Sec22a	1.968		Zfp784	-2.256
Rnf31	1.968		Ripk3	-2.255
Zfp369	1.966		NAP101988-1	-2.254
Rpl18	1.966		2210403B10Rik	-2.253
Cdh2	1.965		2700089E24Rik	-2.252
Lrrn6c	1.965		Klra16	-2.249
Utp20	1.964		B230209C24Rik	-2.248
Chac1	1.961		Abhd14b	-2.247
Tnik	1.96		Nfatc4	-2.246
Clcn5	1.959		Pecam1	-2.246
Pcgf6	1.958		Pgm5	-2.246
3200002M19Rik	1.956		Tnfrsf25	-2.246
Nup85	1.956		EG333830	-2.246
Srm	1.956		Iigp2	-2.245
Litaf	1.955		Slc12a6	-2.245
Kctd4	1.954		Mgst1	-2.242
Frmpd1	1.953		Ids	-2.242
Rnf26	1.953		Pip5k1a	-2.241
Ptma	1.953		C80049	-2.24
Ppa1	1.952		Abcb4	-2.239
Tfpt	1.951		Pitpnc1	-2.239
Rap2c	1.95		Slc30a9	-2.239
Scml2	1.949		2810409K11Rik	-2.238
Sntg1	1.948		LOC664903	-2.238
Cdc42ep1	1.947		Dlgap4	-2.238
Kif18a	1.947		Serpinh1	-2.235
Thoc4	1.946		Dnajb10	-2.234
2010321M09Rik	1.943		1700088E04Rik	-2.233
Fubp1	1.943		Cplx3	-2.233
Spag5	1.941		Hmga2-ps1	-2.23
Slc35e4	1.94		Krt15	-2.229
Syt11	1.94		LOC625424	-2.229
Apba2	1.94		Cdk10	-2.229
Metap2	1.939		Podxl	-2.228
Mapk10	1.939		Glipr1	-2.227
Nudt21	1.938		Slc37a2	-2.227
Gm527	1.937		Klf4	-2.226
H13	1.937		Abr	-2.226
Rab30	1.937		C330016O10Rik	-2.225
Cenpl	1.937		2310007F21Rik	-2.225
Hsd17b7	1.937		NAP112575-1	-2.225
Cgref1	1.935		Mybpc3	-2.224
H2afj	1.935		Htr3a	-2.222
2610016C23Rik	1.933		Tspan14	-2.221
Aadacl1	1.933		Rab6ip1	-2.221
Usp10	1.933		Slc16a4	-2.217
Grid1	1.932		Synj2bp	-2.216
Jarid1d	1.932		Sympk	-2.216
NAP057083-1	1.932		4833436C18Rik	-2.214
R74862	1.932		Dnase1l1	-2.214
1600012F09Rik	1.931		Ear3	-2.214
F3	1.931		St3gal2	-2.214
F730047E07Rik	1.931		TC1651696	-2.213
AK034056	1.93		Hlf	-2.212
Cdc7	1.93		Sipa1l1	-2.21
Defcr-rs10	1.93		A930009L07Rik	-2.209
Dhcr24	1.929		Rras2	-2.207
Col5a3	1.928		A_52_P53626	-2.205
C1ql3	1.927		Adora2b	-2.204
S100a3	1.927		Usmg5	-2.204
Ing2	1.926		Tead2	-2.202
2310003L22Rik	1.926		Arhgap6	-2.201
Plekhk1	1.924		Mrc2	-2.201
2810430M08Rik	1.921		Kcnc4	-2.201
Pdcd10	1.921		Adra2a	-2.199
ENSMUST00000070019	1.919		Tmem51	-2.199
Gale	1.919		AI173486	-2.196
Kcna2	1.919		Ncdn	-2.196
Creb3	1.919		Emcn	-2.195
Pde4b	1.919		Hbb-y	-2.195
Vangl2	1.918		CB590425	-2.193
Aof2	1.917		Oas1f	-2.19
AK162044	1.916		AK051199	-2.19
Spcs1	1.916		D11Ertd18e	-2.189
Zfp282	1.916		AK047852	-2.187
2610018I03Rik	1.915		Nat14	-2.187
Cyp2j13	1.914		MGC118210	-2.187
Slc6a15	1.913		Islr2	-2.187
Tipin	1.912		ENSMUST00000024228	-2.186
Fasn	1.911		Galnt12	-2.186
Rps27l	1.911		Rpl10	-2.185
6030408C04Rik	1.91		Ap1b1	-2.185
Tanc1	1.91		1700020C11Rik	-2.184
Flad1	1.91		TC1610785	-2.183
1600021P15Rik	1.908		EG435336	-2.182
Lrch2	1.908		EG621324	-2.181
Kcnj16	1.907		Cbln2	-2.181
Slc19a2	1.907		Card10	-2.18
6330407J23Rik	1.904		TC1707173	-2.18
Apex2	1.904		Wwtr1	-2.178
Epn2	1.902		Tmtc4	-2.175
P2rx7	1.901		4933417E01Rik	-2.174
F630043A04Rik	1.899		Carhsp1	-2.174
Ptx3	1.899		S100b	-2.174
C1galt1c1	1.899		Diras1	-2.17
Zswim6	1.899		Gtf2h2	-2.17
Alg2	1.897		Tnpo2	-2.169
D11Bwg0434e	1.897		Itk	-2.168
AK047645	1.896		Rrad	-2.168
Slc37a3	1.896		Arhgap11a	-2.168
BC033421	1.896		A_52_P771912	-2.167
Tm7sf3	1.895		Lama2	-2.167
Plxnb3	1.894		Itm2b	-2.167
Sel1l	1.893		Prmt8	-2.164
Htra3	1.893		Bank1	-2.164
Bai1	1.892		Retnlg	-2.161
Cblc	1.892		AI597013	-2.161
Rab1	1.892		1500010J02Rik	-2.161
Mcm8	1.891		Ezh1	-2.16
BB551773	1.891		Hmgcs2	-2.16
Helz	1.89		Ypel3	-2.159
Pdcd2	1.888		BC011209	-2.158
Msh6	1.888		9330129D05Rik	-2.155
Gfpt2	1.888		Serpina1c	-2.154
Reep3	1.887		Smpdl3a	-2.154
Zcrb1	1.887		Pxn	-2.153
Fancm	1.886		Trpv4	-2.151
AK078446	1.885		Ttc7	-2.15
Wfikkn1	1.884		BC028663	-2.149
Bat3	1.883		Scamp2	-2.148
Msh3	1.882		TC1662565	-2.147
Rab3gap2	1.881		Cdkl2	-2.146
Hoxc4	1.881		Mtap1b	-2.145
Zfp277	1.881		Nfkb1	-2.144
Hist3h2ba	1.88		Rpl31	-2.143
Aspscr1	1.88		A130092J06Rik	-2.141
NAP034039-1	1.878		Tanc2	-2.141
Zfp580	1.878		Hist1h4h	-2.14
LOC670811	1.878		Anapc13	-2.14
Pcdhb2	1.877		A_52_P700200	-2.139
Thsd7a	1.877		NAP020861-001	-2.139
Bxdc1	1.875		Gng2	-2.138
Zmat5	1.875		LOC675624	-2.138
AK047739	1.875		Htatsf1	-2.137
Il17rb	1.874		3021401C12Rik	-2.136
Zfpm2	1.874		AK031010	-2.135
TC1711493	1.874		Nod2	-2.134
1200004M23Rik	1.873		Gpr56	-2.133
Btbd12	1.873		Anxa5	-2.13
Med25	1.873		Gpr146	-2.129
Dpy19l3	1.872		Cdk9	-2.126
Mybl2	1.872		Golga7	-2.126
Lbh	1.871		Dlgh1	-2.125
A_51_P350172	1.87		Tmem23	-2.123
Fmnl2	1.87		Dok2	-2.122
Kbtbd8	1.87		Trappc6a	-2.121
NAP043091-1	1.87		DV062564	-2.121
Aprt	1.869		Ldb1	-2.12
Zdhhc20	1.869		A930006K02Rik	-2.119
Kcnd3	1.868		Sema3b	-2.119
Bop1	1.867		9130430L19Rik	-2.119
2610036L11Rik	1.866		Ppfia1	-2.119
AW209491	1.866		Itga7	-2.117
2310022K01Rik	1.865		Ttc12	-2.115
2900092D14Rik	1.864		Git2	-2.115
9330159F19Rik	1.864		Apobec2	-2.115
9630031F12Rik	1.864		CB587035	-2.114
Cyb5r2	1.864		BC062114	-2.113
Astn2	1.862		1500005K14Rik	-2.112
Zfp628	1.861		AK012436	-2.112
Abi2	1.86		Rapgef1	-2.112
Tex10	1.86		Clec4n	-2.111
Mettl9	1.86		Gfra4	-2.11
Ethe1	1.859		Ndg2	-2.109
2610035D17Rik	1.856		Crlf1	-2.108
D230005D02Rik	1.854		Mkrn1	-2.108
Sept8	1.854		Rgs11	-2.107
3110004L20Rik	1.853		Ccdc64	-2.107
AV147182	1.852		Gbp5	-2.106
C030002O17Rik	1.852		Grem2	-2.106
Sec61a2	1.852		Lcat	-2.106
Cntn4	1.851		Scube1	-2.106
Crnkl1	1.851		AK149231	-2.106
Pcdhb17	1.851		Cnr2	-2.104
Eif2ak3	1.849		Npr3	-2.104
Gbf1	1.849		Traf5	-2.102
9630055N22Rik	1.848		1700020C07Rik	-2.102
Gtrgeo22	1.847		Ramp2	-2.101
Morc4	1.847		Fgd3	-2.101
Stch	1.846		4930579G22Rik	-2.1
2610208M17Rik	1.845		Adrb1	-2.099
2310021P13Rik	1.845		Prkch	-2.098
Il1r2	1.843		Psma8	-2.097
Ccnd2	1.843		5033430I15Rik	-2.097
A930003O13Rik	1.841		Agtpbp1	-2.097
AK082480	1.841		Neurod6	-2.097
Ly6g5c	1.841		Msrb2	-2.096
NAP025478-001	1.841		Cox7c	-2.095
Fancd2	1.84		Pdlim7	-2.094
AK039631	1.839		F5	-2.092
Rpa2	1.838		Camkk1	-2.092
2410022L05Rik	1.838		Btbd4	-2.091
Ylpm1	1.838		Snf1lk	-2.09
Impad1	1.837		Sesn1	-2.089
Zbtb33	1.836		AK147274	-2.088
Ppp4c	1.836		Grinl1a	-2.087
Hmgcll1	1.835		Slc16a8	-2.086
9330132E09Rik	1.834		Ptgis	-2.085
Hoxa1	1.834		1700025F22Rik	-2.084
Nudt11	1.834		Aldoa-ps1	-2.082
2700060E02Rik	1.833		AK008862	-2.081
Ccnc	1.832		Usp2	-2.079
G0s2	1.83		Cartpt	-2.078
Rbbp6	1.83		Dst	-2.078
Agl	1.829		Sept3	-2.077
AK017340	1.829		1110008E08Rik	-2.077
Usp15	1.829		Tspan17	-2.075
Psmb2	1.829		Nxn	-2.075
1110012J17Rik	1.828		Dgkb	-2.075
Nkx6-2	1.828		Hod	-2.074
AV111327	1.827		Wtip	-2.074
Bat2d	1.826		2310010J17Rik	-2.074
Tdp1	1.826		BC028528	-2.072
Lin9	1.825		Timp3	-2.072
Srpx	1.825		AW125753	-2.072
Skiv2l2	1.825		AV094648	-2.071
Proc	1.823		2900046G09Rik	-2.07
BC033915	1.822		St3gal6	-2.069
Tpp2	1.822		A330102K04Rik	-2.067
Adipor2	1.821		Meig1	-2.066
Grip1	1.82		Tpi1	-2.066
Leprotl1	1.82		D930048N14Rik	-2.065
Tmem144	1.82		Atp10a	-2.063
Ints7	1.818		Vamp8	-2.062
Clcn2	1.817		ENSMUST00000058538	-2.062
Clcn3	1.817		Ntng1	-2.061
Prkcc	1.816		Rreb1	-2.06
Zfp608	1.816		Zc3h7b	-2.059
1500001M20Rik	1.813		4932425I24Rik	-2.058
Jakmip2	1.813		Asb10	-2.058
Map3k7	1.811		Dnalc1	-2.057
NAP042629-1	1.81		Rps28	-2.057
Morf4l2	1.81		Ier3	-2.056
A830059I20Rik	1.807		9330102E08Rik	-2.056
Phf8	1.807		2310005E10Rik	-2.056
Tpst1	1.806		2310022B05Rik	-2.055
4632419K20Rik	1.806		Pld1	-2.055
4833417J20Rik	1.805		Col23a1	-2.053
Trio	1.805		Slc30a3	-2.053
2210409B22Rik	1.805		Hnmt	-2.053
Aars	1.804		Tmem45a	-2.052
TC1778823	1.803		AI481105	-2.05
Ap2m1	1.803		Mcee	-2.049
Mmp11	1.802		Batf2	-2.047
Zdhhc17	1.802		Tom1l2	-2.046
Shf	1.802		TC1722728	-2.045
Cstf1	1.799		AK046358	-2.045
Aacs	1.797		Mapk3	-2.044
Lmo4	1.797		Hkdc1	-2.044
Plk2	1.796		Plxnb2	-2.043
Arpc3	1.795		Emp2	-2.043
CA495516	1.795		Slc31a1	-2.041
Nipsnap1	1.794		Stk11	-2.041
2310001H12Rik	1.793		Vegfb	-2.038
Depdc1a	1.793		Nbl1	-2.037
Ppib	1.793		Sema4a	-2.037
Nxt1	1.79		Trpc3	-2.034
Mier3	1.79		1810020D17Rik	-2.034
Gabrg1	1.789		Calm1	-2.034
Fmn2	1.788		AK041861	-2.034
Hrasls	1.788		D10Bwg1364e	-2.033
Hspbap1	1.788		Slc9a3r2	-2.033
Psmd7	1.788		Paox	-2.033
Pkn2	1.788		Wnk2	-2.033
Ubxd8	1.788		NAP051793-1	-2.033
Zfp259	1.786		BC026852	-2.032
Psmd6	1.785		Ppp1r12c	-2.032
TC1615264	1.785		Pira3	-2.03
Gtf2b	1.785		Myl4	-2.028
5730420B22Rik	1.785		AF397014	-2.027
Zdhhc8	1.784		Tmem2	-2.027
Akr1e1	1.783		Camkk2	-2.026
Ckap5	1.783		Kcnk4	-2.026
Gps2	1.783		Usf2	-2.025
Npepps	1.783		2010004A03Rik	-2.024
Slc5a10	1.783		Wfikkn2	-2.023
Krtcap2	1.782		Prokr2	-2.023
Alkbh8	1.779		Tnni3	-2.023
Dek	1.779		Coq2	-2.021
Tmem32	1.778		Serpinb1b	-2.018
Grwd1	1.777		5730427N09Rik	-2.018
Phf6	1.777		Dgkd	-2.017
Tmpo	1.777		Clic5	-2.016
Ugcgl2	1.776		Pfkl	-2.016
Yif1a	1.776		Traf3	-2.016
Huwe1	1.774		Ninj1	-2.015
Dullard	1.774		Fbxw4	-2.015
Prdx4	1.773		Des	-2.014
3110073H01Rik	1.772		1100001I22Rik	-2.014
LOC434635	1.772		A_52_P404979	-2.013
Sfrp4	1.77		Crtap	-2.013
Slc29a2	1.769		Grb7	-2.013
0610007L01Rik	1.768		Dnahc6	-2.012
Sumo2	1.768		Tbc1d22a	-2.011
Nrg1	1.766		Colec12	-2.01
Cetn2	1.765		Zfp691	-2.01
Dph4	1.762		Cckbr	-2.008
Lrrc41	1.761		Slc6a6	-2.008
Barx2	1.76		Marveld1	-2.007
ENSMUST00000091488	1.76		Nppa	-2.007
Tmsb10	1.76		Plekhg5	-2.006
Uchl4	1.76		Dnaja4	-2.006
C330006K01Rik	1.759		1700040L02Rik	-2.006
ENSMUST00000063103	1.759		Golga4	-2.004
Cthrc1	1.757		Sypl2	-2.004
5630401D24Rik	1.756		NAP092480-001	-2.003
9430028N04Rik	1.756		C130050O18Rik	-2.002
Ccdc134	1.755		Grb10	-2.002
Hmgb1	1.754		Rab7l1	-2.002
MGC38507	1.754		AK076954	-2.002
Mtx2	1.754		Limk1	-2.002
Nrtn	1.753		9330158F14Rik	-1.997
Prrc1	1.753		Tpm3	-1.997
Disp2	1.752		Stx2	-1.996
Ncoa2	1.751		Cox5b	-1.996
Neil3	1.751		Osbp2	-1.995
1110067D22Rik	1.75		Indo	-1.995
2310008H04Rik	1.75		Pag1	-1.994
2900006A17Rik	1.75		4930526I15Rik	-1.994
Dctd	1.75		Tnfsf12-tnfsf13	-1.993
Sac3d1	1.75		Phf1	-1.992
4930444A02Rik	1.749		AI661453	-1.988
Slc27a6	1.749		Elk4	-1.988
D15Mgi27	1.749		5031439G07Rik	-1.988
Dnm3	1.749		Pnpla8	-1.986
AI597468	1.748		Tbcel	-1.984
Akap7	1.747		Sdsl	-1.984
Tarbp2	1.747		Mal	-1.983
LOC545747	1.747		2310032F03Rik	-1.983
Dhx33	1.746		NAP028769-1	-1.983
Sppl3	1.746		Tbc1d10a	-1.982
Pwp1	1.745		Cyp4f13	-1.981
D12Ertd553e	1.744		Aldh1l1	-1.978
Pmf1	1.743		Chgb	-1.976
2610206B13Rik	1.741		Fkbp15	-1.976
Mvd	1.741		Pcmtd1	-1.976
Ptk7	1.741		Pfkfb4	-1.973
Hnrpf	1.741		TC1645771	-1.972
Tmem161b	1.74		Gpr20	-1.97
Cops2	1.74		Slc29a3	-1.97
NAP111137-1	1.739		Ubxd5	-1.97
Seh1l	1.737		TC1709674	-1.969
Chmp2a	1.735		A630001G21Rik	-1.969
Hnrpll	1.735		Cnn2	-1.968
Timm8b	1.734		9830001H06Rik	-1.968
1700060H10Rik	1.733		BC024868	-1.968
Abca5	1.732		Echdc3	-1.967
Gdap1l1	1.732		Treml1	-1.967
Stam	1.732		P2rx1	-1.966
Wdr33	1.731		9330168O09Rik	-1.965
Zfp58	1.73		Tmem182	-1.965
2410018C20Rik	1.729		Rps19	-1.965
Gpr123	1.728		Axin2	-1.964
Rpp25	1.728		Dgcr6	-1.964
St7	1.727		2310030G06Rik	-1.963
Ankrd12	1.726		Hdac7a	-1.963
Coil	1.725		Mylc2b	-1.962
D030011O10Rik	1.725		Pxmp4	-1.961
Shmt1	1.724		Rasd1	-1.961
Nolc1	1.723		Jub	-1.96
March4	1.722		Atp5l	-1.959
Megf9	1.722		B2m	-1.958
Sec11c	1.722		Hspa1a	-1.958
B4galt3	1.721		Nid2	-1.958
B230354K17Rik	1.719		Plau	-1.958
Wdr34	1.719		Ndufa5	-1.958
Odf2	1.719		Clec4e	-1.957
Rpa3	1.718		Baiap2l1	-1.957
Bicd1	1.717		BC060631	-1.957
Sall2	1.717		1700026D08Rik	-1.956
Sat2	1.717		Pitpnm2	-1.956
Esd	1.717		Rgs19	-1.955
St3gal4	1.716		Myd88	-1.953
EG383189	1.714		Glb1l	-1.953
Hnrpdl	1.714		Lasp1	-1.951
Fbxo2	1.714		Nfatc1	-1.95
Crls1	1.713		Mcfd2	-1.949
Slc9a7	1.713		St6galnac5	-1.947
Gpatch1	1.713		Mapk8ip1	-1.946
Mrpl27	1.713		Pacrg	-1.946
Prei3	1.711		Plxna4	-1.945
Rhobtb3	1.711		2810011L19Rik	-1.945
Grtp1	1.71		Senp2	-1.943
Rspry1	1.71		Bnip3	-1.941
Ahi1	1.709		Camk2n2	-1.941
Cldnd2	1.709		Rsad2	-1.941
AI461788	1.708		ENSMUST00000078252	-1.941
BM200271	1.708		Foxc2	-1.94
AK016792	1.708		2610301F02Rik	-1.939
Gpr44	1.707		Ifitm6	-1.939
C330023M02Rik	1.706		Brf1	-1.939
Pqlc2	1.706		Crygn	-1.938
Csnk1d	1.706		Acot5	-1.938
Acat1	1.705		2900009J20Rik	-1.937
Smarcb1	1.705		Acbd4	-1.934
Slc39a1	1.704		Kctd2	-1.934
A330019N05Rik	1.703		Rcn3	-1.933
Hn1l	1.703		Tor1aip1	-1.933
NAP032508-1	1.703		Klra7	-1.932
Dnajc17	1.703		Adamts16	-1.932
NAP028759-1	1.702		Tcte1	-1.932
Psmd11	1.702		LOC625815	-1.932
Fzd2	1.701		Nfe2	-1.931
Twf1	1.701		Rprml	-1.931
Clk3	1.701		Ttc23	-1.93
Lhfp	1.699		Rgs6	-1.93
Ntn1	1.699		Ccdc72	-1.93
Prep	1.696		Ear10	-1.929
D5Wsu178e	1.695		Lrrk1	-1.928
ENSMUST00000077662	1.695		9230105E10Rik	-1.928
Npc1	1.695		Abca4	-1.927
Pms1	1.694		Rpl17	-1.927
Rpl29	1.694		A_52_P972871	-1.926
Gpm6b	1.694		Dapk1	-1.926
Zfp563	1.693		Tomm7	-1.926
Ube2s	1.693		AI464131	-1.924
2810439F02Rik	1.692		1700094D03Rik	-1.924
Ostm1	1.692		Pts	-1.924
St7l	1.692		Cyb5r1	-1.923
Crtc2	1.691		Sepp1	-1.923
Ralgps2	1.69		Acadm	-1.922
Snrpa	1.689		Fezf2	-1.92
2600011C06Rik	1.688		Tuft1	-1.92
Ikzf5	1.687		Ghitm	-1.92
Nxf3	1.687		Zfp523	-1.92
Kif2c	1.687		Arhgap10	-1.918
Hmgcl	1.685		BC006779	-1.918
Klf8	1.685		BC017612	-1.918
Atg3	1.684		Wdr52	-1.918
Gm632	1.684		Cyp2d22	-1.917
Pabpc2	1.684		Nov	-1.915
Tada1l	1.684		Srgap2	-1.915
4933424B01Rik	1.684		Slc41a3	-1.915
Polr2d	1.683		Cox4i1	-1.915
Heatr1	1.682		Olfr1495	-1.914
Btg1	1.682		ENSMUST00000094393	-1.913
Gorasp2	1.681		2410008K03Rik	-1.912
Pak3	1.68		Rbp7	-1.911
Telo2	1.68		Gngt2	-1.91
Tmem9	1.68		Luzp1	-1.907
BC038156	1.68		Evi1	-1.904
2410081M15Rik	1.679		RP23-185A18.6	-1.904
BC044739	1.678		Igf1	-1.902
Ptprk	1.678		Acacb	-1.902
Degs1	1.677		Aco2	-1.902
Golt1b	1.677		Fnbp1	-1.901
Nup160	1.677		Llgl2	-1.901
Lgi2	1.676		Acrbp	-1.9
Lzic	1.676		Spa17	-1.899
9530058B02Rik	1.675		AI413194	-1.899
Npm1	1.674		Gad2	-1.899
Tdg	1.674		Jsrp1	-1.899
Ccdc58	1.674		Tnfrsf19	-1.899
Jak2	1.672		Zfp313	-1.898
Aldh5a1	1.671		Ccdc85b	-1.898
Tmem180	1.671		Prkcb1	-1.898
Zfp287	1.671		Ddc	-1.897
A_52_P932831	1.67		Dtx4	-1.897
Gsn	1.67		Slc12a7	-1.896
Kctd20	1.67		Tgif	-1.896
2810432L12Rik	1.669		Mapk4	-1.896
Fndc4	1.669		2810007J24Rik	-1.895
Mtbp	1.669		Map1lc3a	-1.895
Trub1	1.669		Rgag4	-1.892
Faf1	1.669		BC060267	-1.892
Mtmr1	1.668		Yap1	-1.891
Ide	1.668		Ccdc37	-1.891
Cdkn2a	1.667		Dusp22	-1.89
Lrrc8d	1.667		Snag1	-1.886
Nip7	1.667		Dci	-1.882
Usp14	1.666		Fank1	-1.881
Nap1l2	1.663		1700021K19Rik	-1.88
Exosc2	1.662		AK080210	-1.879
Rcor3	1.662		Tmem142c	-1.878
Rps6kb1	1.662		Mafg	-1.878
Siva1	1.662		2810003C17Rik	-1.878
Adam19	1.662		Pln	-1.877
Lbr	1.661		D3Ertd751e	-1.877
Slc25a29	1.661		NP_TR6JSE50FPA	-1.876
Srgap1	1.661		Slc2a1	-1.876
Cdh15	1.66		Cnih4	-1.876
Phf3	1.66		AK086916	-1.875
BF464414	1.66		Ets2	-1.874
Irx2	1.659		AK051484	-1.873
Ing3	1.658		Phkg1	-1.873
Atpbd4	1.657		Rps6ka4	-1.872
Atad1	1.656		Map2k6	-1.871
D930050A07Rik	1.656		Wnt10a	-1.871
Mrps28	1.656		A830053O21Rik	-1.87
Ankrd39	1.655		LOC668212	-1.869
Cryga	1.654		Unc84b	-1.867
Cyp27b1	1.654		4930523C07Rik	-1.865
Gsg2	1.654		Nefm	-1.865
Lor	1.654		Vsig2	-1.863
Rnu33	1.654		Baiap2	-1.863
Slc35a5	1.654		B230369F24Rik	-1.863
Taf6l	1.654		Spata13	-1.862
Blm	1.653		Psd4	-1.861
Zbtb25	1.652		Trim8	-1.861
Itfg1	1.652		Nkd1	-1.86
Prmt3	1.651		Vav2	-1.859
Trip12	1.651		Padi2	-1.858
Psip1	1.65		Tbkbp1	-1.858
Azin1	1.65		BC043098	-1.858
5730410E15Rik	1.649		Gcnt2	-1.856
AK028471	1.649		Ang4	-1.856
Pex16	1.649		1700007G11Rik	-1.855
Ddx21	1.648		4933434I06Rik	-1.855
1700026L06Rik	1.647		Cdkl1	-1.855
1110007L15Rik	1.646		Foxf2	-1.853
Dab1	1.646		ENSMUST00000099433	-1.852
Tmem41a	1.645		Rab20	-1.851
Abhd4	1.644		1700052K11Rik	-1.851
Ecd	1.644		CO809720	-1.851
Fbxo5	1.643		Nbeal2	-1.85
Ipo4	1.643		A_51_P346472	-1.849
Zdhhc21	1.642		Chmp4b	-1.848
Zfp422	1.642		1810012P15Rik	-1.848
Nipa1	1.642		Serpinb9	-1.847
Hs2st1	1.641		Tubgcp5	-1.847
Rnf4	1.641		Igsf3	-1.846
BC049807	1.64		Wnt9a	-1.846
E2f1	1.639		2610015P09Rik	-1.845
Tceb2	1.639		1500016L03Rik	-1.845
Cdc91l1	1.638		Clec1b	-1.844
Olfr1026	1.637		Galnt4	-1.844
Rab7	1.637		Slc19a1	-1.844
Slc12a9	1.636		Vasp	-1.844
AK021069	1.635		Dbndd1	-1.843
6330442E10Rik	1.634		Col4a3bp	-1.841
Ints1	1.633		2610204K14Rik	-1.841
Noc4l	1.633		AK085773	-1.84
Pcdh9	1.633		Gmfb	-1.84
Psmc4	1.633		Pcdh18	-1.839
Usp38	1.632		Slc36a2	-1.839
Arsj	1.631		TC1709464	-1.839
March6	1.631		Pacsin2	-1.839
1810048J11Rik	1.63		ENSMUST00000071458	-1.839
Atp4a	1.629		Palmd	-1.838
Scyl2	1.629		Bola3	-1.838
Ints2	1.628		1110003O08Rik	-1.836
Nedd8	1.627		Syngr1	-1.836
Tcf12	1.627		Trim44	-1.836
Gtf2a2	1.625		Tcf23	-1.832
Snx2	1.625		Fcna	-1.832
Esrra	1.625		Mns1	-1.83
Adam18	1.624		AV080718	-1.83
Kctd8	1.624		9330180L21Rik	-1.83
Utp18	1.624		Adcy6	-1.829
Ptpn20	1.623		Pptc7	-1.829
AK042550	1.622		Rutbc1	-1.827
BC020002	1.622		2700078K21Rik	-1.827
Cryba2	1.622		1200015F23Rik	-1.827
Paqr4	1.621		BE307515	-1.826
Ubn1	1.621		St5	-1.826
Zfp108	1.621		Slc25a33	-1.825
NAP103789-1	1.62		Pld2	-1.824
6230409E13Rik	1.619		Kif27	-1.822
Nhlrc1	1.618		Acbd5	-1.822
BC039093	1.617		Gpi1	-1.821
Psmc6	1.617		Klf16	-1.82
BC006684	1.617		1700024G13Rik	-1.819
Ccnf	1.615		Ccdc3	-1.818
Nup133	1.615		1110054P19Rik	-1.818
Fez1	1.615		Ankrd57	-1.815
1700095G12Rik	1.614		LOC545342	-1.815
Phf21b	1.614		Rtn2	-1.815
2610005L07Rik	1.613		Sord	-1.815
Gpsm1	1.613		A930025D01Rik	-1.815
Sfrs3	1.613		Thsd1	-1.814
Fdxr	1.612		AK036708	-1.814
Zfp687	1.612		Pde8b	-1.814
1810042K04Rik	1.611		Camk2d	-1.812
Wdr46	1.611		Myo1c	-1.811
Bre	1.611		Srf	-1.811
AK089482	1.61		Aldh1a1	-1.81
Alg9	1.609		Uqcr	-1.81
Pik3c2b	1.609		C330001K17Rik	-1.808
Tmem103	1.609		4930544G21Rik	-1.808
Bhlhb2	1.608		Akr1c12	-1.807
2900009I07Rik	1.608		Efhc2	-1.805
Lrrn6d	1.607		Pde4a	-1.805
Rufy3	1.607		C030014L02	-1.804
Slc6a1	1.606		8030453O22Rik	-1.803
Bfsp2	1.605		Myl6	-1.802
Rbmxrt	1.605		NAP113002-1	-1.801
Tmem101	1.605		Anxa11	-1.798
2900024O10Rik	1.604		AY423051	-1.797
Dpf2	1.604		BC005624	-1.796
NAP070564-1	1.603		Umodl1	-1.796
Rce1	1.603		Slc25a39	-1.796
Cdc27	1.602		Exoc3	-1.796
Pstpip2	1.602		Rilp	-1.794
AK034162	1.599		Impdh1	-1.794
Cenpc1	1.599		2210010A19Rik	-1.794
Mtrf1	1.599		Erbb2ip	-1.792
Lsm11	1.598		Rbm24	-1.791
Gab1	1.598		Tlr3	-1.791
Ppt2	1.597		Pdxk	-1.79
2010310D06Rik	1.596		Slc1a3	-1.79
Arhgap20	1.596		Rasgef1b	-1.789
Ythdf3	1.596		Sorbs1	-1.788
Zfp496	1.596		Ear7	-1.788
Dcxr	1.594		AK086528	-1.787
1700096K18Rik	1.593		Trib3	-1.787
Alg6	1.593		Scoc	-1.787
Ext2	1.593		AK083203	-1.786
Dazap2	1.593		Anp32a	-1.786
Phf12	1.593		Trim65	-1.783
Prdx5	1.592		6330407A03Rik	-1.783
Nutf2	1.591		Saps1	-1.783
[truncated: 878 more rows]

## Sheet: Comparison 3
Mature GBM tumor stroma Vs Normal brain stroma
Gene	Fold change - upregulated		Gene	Fold Change - downregulated
BC019382	549.199		Camk2a	-71.939
BC036642	228.28		Nrgn	-54.507
NAP061671-1	221.42		Xist	-40.831
AW476689	188.281		Csf1r	-40.23
NP378056	155.657		Nefl	-35.095
1500017I17Rik	132.958		Snph	-34.499
Pitx1	109.332		Cck	-34.336
Smarca1	95.414		P2ry12	-33.865
A_51_P507578	89.571		Rasgef1a	-32.813
Nlgn3	89.131		Gng13	-32.634
NAP030857-1	71.116		Slc2a5	-31.53
Mchr1	63.508		P2ry13	-29.546
Meox2	57.898		Tmem119	-27.186
2210409E12Rik	47.297		Camk2n1	-26.123
AK049762	46.054		Kif5c	-24.824
Pou3f2	42.207		2300002D11Rik	-23.447
Nudt1	42.129		Caln1	-23.334
Hist1h4f	38.094		Cplx2	-22.97
Mthfr	37.809		Hpcal4	-22.761
Cdkn3	36.118		Selpl	-22.581
A_52_P649214	35.753		Kifc2	-21.97
Hist1h4a	35.59		Slc12a5	-21.538
Sp8	35.571		Ddn	-20.758
Hist2h4	33.025		Hrh3	-20.63
Hoxb3	32.438		Spnb3	-19.875
Klk6	29.64		Neurl	-18.849
Vps13a	28.259		Snap25	-18.719
Spry2	27.236		Itpka	-17.54
Actn1	26.885		TC1640689	-16.663
NAP059333-1	26.235		Ccr5	-16.321
U11274	26.143		Fgd2	-16.059
C130071C03Rik	25.575		BC051628	-15.96
NAP113376-1	24.309		Dlgap3	-15.933
H2afx	23.973		2610042L04Rik	-15.835
Hs3st3b1	23.801		Syt1	-15.7
AK047328	23.716		Sult4a1	-15.609
Tsga14	23.154		Mal2	-15.581
Prm1	21.299		Iqsec3	-15.419
Hist1h4d	20.637		Gm691	-15.33
Ilf2	20.622		Gpr34	-15.138
LOC675815	20.424		Mlxipl	-15.089
Bche	20.04		Camkv	-15.001
Pcdhb15	19.869		Ccr6	-14.993
Krtap16-9	19.582		Mpped1	-14.572
Fgfr1	19.062		Cx3cr1	-14.553
Bcor	18.521		2210011G09Rik	-14.512
Hnrpd	18.461		NAP037326-1	-14.361
Cdc20	18.42		Centg1	-14.222
Nfatc3	18.351		Bsn	-14.123
Hoxb7	17.805		Nckap1l	-14.096
Sap30	17.797		Hpca	-13.362
Pcdhb5	17.43		Arpp21	-13.268
1700049J03Rik	16.61		Unc13c	-12.967
Pou4f1	16.166		Crybb1	-12.66
5330430P22Rik	15.811		Freq	-12.461
Ezh2	15.755		1190003M12Rik	-12.373
Hoxd10	15.642		Jph3	-12.294
Col1a1	15.613		Kcnj4	-12.245
Meis1	15.567		Capn3	-12.116
LOC194985	15.563		Atp1a3	-12.028
8030459P20	15.484		Cpne6	-11.922
Pax6	15.311		AK038867	-11.862
NAP028543-1	15.31		Oxsr1	-11.748
Mc3r	15.285		Icam5	-11.619
Pcdh17	15.283		Rgs10	-11.508
Ddx3y	15.21		Tmem130	-11.422
Lrrc4c	15.127		Psd	-11.408
9430057O19Rik	15.058		9630019K15Rik	-11.375
LOC631366	14.96		Igh-6	-11.363
NAP114978-1	14.92		Phyhip	-11.321
Ifrg15	14.884		Syt13	-11.309
Lancl2	14.815		Adcy1	-11.202
C4b	14.658		Mobp	-11.12
TC1711584	14.505		AK028004	-11.072
Syt17	14.378		Bcas1	-11.017
Cited1	14.303		4632428N05Rik	-10.954
AW913259	14.271		Brunol4	-10.877
Sox2	13.799		Ppp1r1a	-10.772
1700003O08Rik	13.632		BB345768	-10.713
LOC435752	13.57		Abcc3	-10.541
Ufd1l	13.431		Ccl27	-10.515
Dars	13.251		D430019H16Rik	-10.499
Hoxb2	13.23		Alas2	-10.401
Foxg1	13.026		Serpinf1	-10.336
Gpc1	12.92		Emilin3	-10.27
Cdh4	12.911		Rph3a	-10.266
Uxt	12.878		Slc32a1	-10.252
TC1721634	12.742		Svop	-10.208
4930432J01Rik	12.68		AI452102	-10.177
Adsl	12.668		D11Bwg0517e	-10.137
Nmb	12.617		Nrip3	-10.127
AW822216	12.615		Suhw3	-10.116
Wbscr22	12.592		Pcp4	-10.075
Psmb7	12.577		2810405K02Rik	-10.015
Tuba-rs1	12.519		Jmjd5	-9.941
Prkcm	12.441		Kcnab2	-9.85
2010012C16Rik	12.37		Ccdc88	-9.768
Ints12	12.28		Trp53inp2	-9.767
Nudt22	12.074		D16Bwg1494e	-9.727
Timp1	12.047		2810032E02Rik	-9.701
Hoxa5	12.001		Trak2	-9.626
Prp2	11.882		Hmha1	-9.621
Alkbh5	11.788		TC1665216	-9.578
ENSMUST00000101240	11.784		Matk	-9.577
Loxl2	11.704		AW492586	-9.574
March9	11.607		Lnx1	-9.573
BU962533	11.485		Arhgap4	-9.547
Bub1b	11.445		4933417O08Rik	-9.501
TC1660970	11.443		NAP027049-1	-9.485
TC1764673	11.372		LOC554327	-9.318
Angpt2	11.362		EG280121	-9.278
A530054K11Rik	11.242		BC004015	-9.188
S100a6	11.134		Rapgefl1	-9.173
Cct6b	11.04		EG328644	-9.032
Prpf6	11.005		Syn2	-9
Pcdhb6	10.98		Rims1	-8.885
Xpo1	10.903		Kif5a	-8.809
Nkx2-2	10.885		Plcl4	-8.785
Cacnb1	10.885		Gpr84	-8.782
Traf3ip2	10.859		Tbc1d9b	-8.763
Sema6a	10.825		LOC675467	-8.694
Fen1	10.768		Gal3st4	-8.521
Loxl1	10.731		E330039K12Rik	-8.515
Btg3	10.694		Siglech	-8.469
Kif2a	10.68		Lair1	-8.434
U2af1l4	10.645		Pld4	-8.356
Mxd3	10.571		4930555G01Rik	-8.344
Hoxb4	10.529		Clec4a2	-8.343
Satb2	10.443		LOC673676	-8.328
Mnab	10.338		Sirpa	-8.193
Faim2	10.337		2410066E13Rik	-8.189
Mtap6	10.201		Rasgrp1	-8.185
Trappc5	10.157		ENSMUST00000025024	-8.178
Alg13	10.119		Olfml3	-8.039
Ankib1	10.079		Susd3	-8.023
BC025219	10.035		Clec5a	-7.993
CJ042244	10.026		Dbp	-7.975
Col5a3	9.889		Tgfbr1	-7.832
Capg	9.868		Atp2b2	-7.805
NAP071025-1	9.866		Ckmt1	-7.79
Psmb9	9.728		Hspb3	-7.76
AK039475	9.702		Stmn2	-7.704
Arf5	9.685		Chgb	-7.643
Mnd1	9.647		Scd1	-7.517
Hmgb2	9.603		Rims2	-7.515
Tcfap2e	9.558		Gabrd	-7.5
Grin2d	9.508		Psd3	-7.474
Smad1	9.463		6330439K17Rik	-7.427
Rfxank	9.43		A430107D22Rik	-7.418
NAP057019-1	9.418		E130013N09Rik	-7.415
Tcfap2a	9.414		A2bp1	-7.366
B830045N13Rik	9.412		Myo18b	-7.362
Pafah1b3	9.405		7530403E16Rik	-7.309
Myl6b	9.37		A030009H04Rik	-7.308
Col4a4	9.242		Rspo1	-7.304
4921507G05Rik	9.208		Cd53	-7.301
Mutyh	9.197		Csf3r	-7.263
Lrp4	9.185		Aytl1	-7.26
Pcp2	9.171		Abhd8	-7.22
Lhx1	9.062		Clec4b1	-7.199
Mmp3	9.038		Arhgef4	-7.192
Gp1bb	9.004		1700027L20Rik	-7.111
1700125D06Rik	8.981		Trim55	-7.036
Apod	8.979		Vav1	-7.018
Tubb6	8.979		C230098O21Rik	-7.002
Il3ra	8.926		Npy	-6.951
ENSMUST00000072306	8.904		Mafb	-6.914
Ier5l	8.777		Kalrn	-6.894
Sec14l3	8.777		4930506M07Rik	-6.887
Orc5l	8.747		Cplx1	-6.884
Hoxd4	8.689		Neurod2	-6.876
Trip4	8.652		Havcr2	-6.867
Spp1	8.639		Sh3gl3	-6.863
Ak2	8.633		Ociad2	-6.844
A_52_P437215	8.587		Pkp4	-6.82
Cstf3	8.555		Dact2	-6.816
Ammecr1	8.543		Lynx1	-6.815
Ctdspl2	8.397		Mtap2	-6.8
Mycn	8.396		Gcnt1	-6.785
Ppie	8.388		Tbxas1	-6.752
Pemt	8.357		Unc93b1	-6.748
Gtpbp9	8.278		Cdk5r1	-6.743
Pxmp2	8.273		Slco4a1	-6.71
Brd8	8.266		Cacnb3	-6.707
0610007P06Rik	8.176		4933439F18Rik	-6.703
Mrpl40	8.131		Lyl1	-6.69
Marcksl1	8.122		Edg2	-6.66
NAP057030-1	8.116		LOC676015	-6.646
2700094K13Rik	8.105		Parvg	-6.603
Lmo1	8.022		TC1665684	-6.591
NAP102625-1	7.989		AK053810	-6.579
2810022L02Rik	7.989		Ndrg4	-6.578
Nudcd1	7.986		Brunol5	-6.558
Emilin1	7.951		Wipf3	-6.532
Cdc2l5	7.935		Scn2b	-6.51
Sox12	7.906		Gas5	-6.486
Pigf	7.868		Rgs8	-6.481
Ube2c	7.862		Bzrap1	-6.451
Hist1h3d	7.861		Calb1	-6.45
BC057022	7.858		NAP123201-1	-6.447
Eif1a	7.836		A_51_P515046	-6.438
Mettl2	7.831		Plcl2	-6.409
Lrrn3	7.785		Tnfaip8l2	-6.373
A230058J24Rik	7.783		Ccl19	-6.339
Lgals1	7.764		C230078M08Rik	-6.319
A730095J18Rik	7.741		Cd209f	-6.312
EG545091	7.738		D630042F21Rik	-6.294
Rnf183	7.729		Wdr13	-6.28
1110006O24Rik	7.721		Spnb1	-6.271
AK080093	7.72		Rgs2	-6.261
Nfix	7.706		Eef1a2	-6.257
TC1599525	7.671		E130012A19Rik	-6.257
Dcamkl2	7.65		2900019G14Rik	-6.243
Ywhag	7.646		Dynll2	-6.231
NAP114798-1	7.64		1200013B08Rik	-6.211
Polr2h	7.633		C78409	-6.157
Rad23a	7.614		BC012020	-6.144
Tmem39b	7.611		Rpusd3	-6.128
Neud4	7.609		Lrmp	-6.08
Pigg	7.591		Chd3	-6.075
Tmem158	7.587		Plcg2	-6.074
Acot3	7.559		Pmch	-6.063
Pphln1	7.517		Cbr2	-6.047
Brd4	7.515		Nelf	-6.038
Pcbp2	7.511		Plekhm2	-6.031
Pdia4	7.492		Napb	-5.99
Raver2	7.459		Adrb2	-5.965
Nope	7.454		Stac2	-5.94
Dpp4	7.431		Dscr1l1	-5.936
6430550H21Rik	7.428		St6galnac6	-5.918
Scgb3a1	7.415		Fabp3	-5.882
5330439J01Rik	7.375		Kcnmb4	-5.876
Hmgb1-rs17	7.346		Kcnj9	-5.836
Giyd2	7.32		Kif5b	-5.783
LOC664883	7.313		Cenpb	-5.775
Rdbp	7.301		TC1640144	-5.769
Mitd1	7.277		EG328314	-5.768
Pcid2	7.234		Mrc1	-5.76
Nrarp	7.217		Kctd12	-5.744
Znhit1	7.216		Lypla3	-5.737
Setdb1	7.178		Gria1	-5.736
Disc1	7.165		Scn1b	-5.731
Anxa1	7.13		Cryba4	-5.729
Farsla	7.117		Kns2	-5.713
Col3a1	7.108		6430548M08Rik	-5.692
Pbx3	7.103		Scn8a	-5.691
Sp3	7.085		Tnfrsf13b	-5.67
NAP029777-1	7.06		BU531328	-5.658
Zfp207	7.042		Gpr88	-5.611
Pold2	7.031		6620401M08Rik	-5.609
Dll1	7.028		Epb4.9	-5.609
2210008N01Rik	7.024		ENSMUST00000003582	-5.599
Ptchd1	7.002		AK041855	-5.589
C1ql1	6.944		Lgmn	-5.586
Xrcc5	6.944		Grin2c	-5.579
Prrt1	6.928		Cd33	-5.573
Msi1	6.897		AU040829	-5.514
AJ250688	6.896		Cdcp1	-5.508
Ppp2cb	6.888		6430598A04Rik	-5.507
Rg9mtd1	6.857		Klrb1c	-5.479
4833408C14Rik	6.851		Pdxp	-5.453
Sema4d	6.824		Ddx25	-5.451
Vezf1	6.813		Pitpnm1	-5.444
Lrrn1	6.806		Cnnm1	-5.435
Rad50	6.761		Ctxn1	-5.427
Tmem147	6.74		Myt1l	-5.425
Eef1e1	6.712		LOC544988	-5.417
Hyou1	6.706		Sfxn5	-5.406
Lrfn3	6.682		Zfp106	-5.404
Cad	6.677		Itpr1	-5.361
Usp9x	6.667		Map2k7	-5.36
Vim	6.618		Sv2b	-5.343
Cxxc4	6.614		Chd5	-5.336
Nup93	6.583		Rab3il1	-5.327
Fgfr4	6.581		Ptgds2	-5.304
Nrp2	6.578		Tnrc4	-5.303
E130310K16Rik	6.576		Add2	-5.269
ENSMUST00000065861	6.569		Kcnk12	-5.255
Stk32c	6.555		Ncf1	-5.243
Bai2	6.524		2010300C02Rik	-5.233
5730591J02Rik	6.511		Myh7	-5.227
2900053A13Rik	6.498		Pdpk1	-5.226
Srpx	6.478		Bcl11b	-5.202
Zbtb26	6.446		Rutbc1	-5.179
Gpatch2	6.406		Ppp1r3g	-5.179
AK087671	6.387		Sepw1	-5.154
Pcdhga9	6.379		Fgf13	-5.143
Ch25h	6.373		Hps4	-5.131
Plp2	6.338		Gabra1	-5.112
Wdr61	6.336		Gsg1l	-5.112
Nkx2-5	6.334		F13a1	-5.095
Dimt1	6.319		Dennd1c	-5.094
Postn	6.299		Hk3	-5.087
Arid4a	6.286		Ppfia4	-5.068
Crybb2	6.283		Irf5	-5.067
Gcn5l2	6.28		Arl4c	-5.066
Hnrpa2b1	6.254		Gpatc4	-5.065
TC1756779	6.249		Penk1	-5.056
1700013G10Rik	6.235		Pik3r5	-5.034
Mif	6.216		Mllt11	-5.03
Rpl21	6.206		Fts	-5.016
Pex1	6.134		Nr1i3	-5.013
Hoxa11	6.132		BC052328	-5
LOC380687	6.12		Cpne9	-4.996
Nab2	6.12		2010204K13Rik	-4.983
Alms1	6.117		Apc	-4.98
EG245472	6.105		Synpr	-4.958
Gtpbp4	6.099		AK045458	-4.957
Pcmt1	6.09		Zfp238	-4.939
1110014N23Rik	6.087		Mpp3	-4.897
Vps35	6.064		BC032204	-4.873
Tnrc6b	6.063		Sst	-4.833
Dhx8	6.052		Slco2b1	-4.824
Sfrs2	6.029		Ebf3	-4.822
NP063432	6.019		Nfam1	-4.821
0610007C21Rik	6.015		B230209C24Rik	-4.814
Cask	6.011		Slc17a7	-4.797
Rdh12	6		Syp	-4.791
Espl1	6		Abi3	-4.775
5730416F02Rik	5.994		Kcne2	-4.758
2310016E02Rik	5.952		Kif1a	-4.753
Met	5.949		Mgl1	-4.738
Foxo6	5.928		Rhoh	-4.701
BC030336	5.918		Arrb2	-4.683
Wasl	5.918		AW555464	-4.649
Rtn4r	5.91		Ltc4s	-4.643
Col4a1	5.904		Plek	-4.641
Rtn4	5.898		0610040J01Rik	-4.634
Syncrip	5.866		Plekhb2	-4.633
Eif3s7	5.853		Usp29	-4.631
Jarid1c	5.83		BC037034	-4.611
Galnt1	5.825		Nudc	-4.607
Sip1	5.803		Igsf6	-4.602
4932441K18Rik	5.798		NAP123498-1	-4.578
A_51_P305453	5.784		Camkk2	-4.573
Map3k1	5.781		Rapgef4	-4.572
Zfand6	5.779		Ap1s1	-4.567
Ard1	5.761		Extl1	-4.538
Dhx37	5.719		Sept5	-4.534
Tuba3	5.718		Birc1f	-4.522
Smarca5	5.707		Rian	-4.512
Cpne5	5.697		Gprin1	-4.497
Prdx1	5.695		Adra2c	-4.48
Defcr3	5.662		Ovgp1	-4.477
1810054G18Rik	5.653		Ppcdc	-4.477
Lsm2	5.651		Snap91	-4.441
Lsm12	5.636		Mylip	-4.43
NAP029125-1	5.632		Egr4	-4.426
Sssca1	5.586		Duoxa1	-4.424
Adamts9	5.571		Ndrg2	-4.416
Fahd2a	5.563		Cd209b	-4.407
Ppm1g	5.55		Ppp2r2c	-4.405
Ipo9	5.549		Kif1c	-4.396
Mpdz	5.526		Nefh	-4.39
Col18a1	5.519		Cd163	-4.388
Hdgfrp3	5.519		Pcsk1n	-4.386
Baz1b	5.506		Il16	-4.382
Tmem48	5.504		Sla	-4.372
Kpna4	5.494		1500010C09Rik	-4.366
Opn5	5.448		9330132A10Rik	-4.362
E030010A14Rik	5.447		1500005I02Rik	-4.351
LOC619863	5.444		Cpne7	-4.347
LOC636685	5.418		Dos	-4.345
Nr2f2	5.406		Dgkz	-4.342
Vars2	5.401		Grm1	-4.333
9530080O11Rik	5.395		C030025P15Rik	-4.332
Abhd2	5.39		Ttr	-4.327
LOC676153	5.372		Fes	-4.325
1110005A03Rik	5.372		Ndufb9	-4.321
Gadd45gip1	5.342		Ccl24	-4.296
Mettl3	5.325		Mlc1	-4.291
Dhx38	5.318		Fbxw7	-4.277
Spry1	5.317		Trim41	-4.274
Mcm7	5.315		AI593442	-4.271
Chrne	5.295		Tspan7	-4.259
TC1665442	5.291		Samsn1	-4.256
Ror2	5.257		Prkcd	-4.237
Crsp7	5.246		Habp4	-4.234
Erbb4	5.234		Sostdc1	-4.228
Sfrs1	5.226		Ptk2b	-4.216
Hist2h3c1	5.222		Efcab2	-4.212
EG236622	5.22		Ddx26b	-4.206
0610016J10Rik	5.217		Lyn	-4.206
Ttll4	5.215		NAP030253-1	-4.177
4921523A10Rik	5.208		Tesc	-4.174
TC1735007	5.207		Stmn3	-4.171
Nthl1	5.205		Gabbr1	-4.168
Lamc1	5.204		Btk	-4.168
Rrp9	5.172		4833409A17Rik	-4.16
Prrx1	5.168		Entpd1	-4.148
Ascl2	5.163		Snca	-4.134
2610301G19Rik	5.147		Sipa1l1	-4.133
Lrg1	5.144		Gpr77	-4.131
Narg1	5.139		Ntsr2	-4.126
Kars	5.093		Speg	-4.121
Dhx36	5.092		P140	-4.118
Glis2	5.081		Camk2n2	-4.112
C730027P07Rik	5.072		Copg2as2	-4.11
Edem3	5.072		3526401B18Rik	-4.093
Lamb1-1	5.066		Kras	-4.093
Rai1	5.046		Pde1b	-4.089
Errfi1	5.034		Vegfb	-4.082
Nid1	5.032		Alox5	-4.074
NAP057047-1	5.031		A430089I19Rik	-4.068
LOC435366	5.03		AI595406	-4.066
Aff4	5.001		P2ry5	-4.052
Dach1	4.99		Adrbk2	-4.051
Hnrpm	4.983		AI597479	-4.039
H13	4.983		AK033632	-4.037
Alg3	4.981		Cdr2	-4.025
Pfn1	4.973		Tmem141	-4.018
Acly	4.96		Chn1	-4.014
Ascc3l1	4.954		1500015O10Rik	-4.009
Krtap6-3	4.953		Tmem142b	-4.003
Sts	4.937		NAP046356-1	-3.996
Eif5	4.918		Ak5	-3.994
Mycs	4.913		Tspan33	-3.991
AK048768	4.87		Rnaset2	-3.981
Rhbdf1	4.857		Hlf	-3.976
Raly	4.853		Rpl30	-3.97
Slco2a1	4.848		Map3k10	-3.966
BC051665	4.831		TC1618787	-3.946
Mon1a	4.829		Rimbp2	-3.94
Cdc34	4.815		Acsbg1	-3.937
Serpina3m	4.812		Hnrph3	-3.931
Krtap6-1	4.81		D11Ertd18e	-3.918
Eftud2	4.807		Vsnl1	-3.902
Rps6kb2	4.804		Slc25a37	-3.901
Cntfr	4.796		Mgll	-3.898
Slc22a12	4.794		F730031O20Rik	-3.898
Rsbn1	4.788		Arrb1	-3.894
3732413I11Rik	4.779		Il7r	-3.894
Ubl7	4.777		C330021A05Rik	-3.893
4932438H23Rik	4.772		Arhgap25	-3.892
Thap4	4.761		Rgs14	-3.886
1110025L11Rik	4.76		Hhex	-3.878
Trip6	4.756		9630041G16Rik	-3.877
Eif2c4	4.755		Lin7b	-3.847
Tera	4.755		Abca9	-3.845
Gal	4.741		Palm	-3.836
Olfm2	4.732		Fbxo41	-3.83
Auts2	4.728		Elavl2	-3.827
Kcnn2	4.725		1110011C06Rik	-3.806
Pnpt1	4.719		Trpm2	-3.805
Sfrs12	4.71		Aak1	-3.803
Krt75	4.708		Lysmd4	-3.803
Mrpl22	4.705		1700020I14Rik	-3.797
Hoxd9	4.694		Glrp1	-3.792
B4galt2	4.691		C1qtnf4	-3.786
Pcdhac2	4.665		Cd86	-3.784
Mlf1ip	4.66		Pltp	-3.78
Zfp281	4.658		Plcb2	-3.769
Senp3	4.654		Unc5a	-3.768
Lphn3	4.652		Rxrg	-3.761
Fndc3a	4.648		Hexa	-3.756
Ptprf	4.645		Ankrd40	-3.744
ENSMUST00000012279	4.644		E330009J07Rik	-3.741
Ss18l1	4.641		Cabp1	-3.737
Nfia	4.632		1700020C11Rik	-3.73
Tuba4	4.632		6330404F12Rik	-3.711
1600029O15Rik	4.613		Sirt3	-3.708
Mrps11	4.613		Nuak1	-3.705
Hoxa1	4.608		Adcy2	-3.704
Isoc2a	4.607		A_52_P1037106	-3.704
Polr2j	4.604		Stx1a	-3.703
Psmd2	4.601		Usp46	-3.688
Bcs1l	4.59		Zfp91	-3.683
Fat1	4.59		Cyp4f15	-3.68
Xrcc1	4.564		4933439C20Rik	-3.678
Nfib	4.561		Rpl26	-3.676
6030408C04Rik	4.561		Cybasc3	-3.668
Psmd9	4.559		AW491445	-3.666
AK198605	4.553		Doc2g	-3.657
A_52_P988817	4.553		Dock8	-3.656
Gm527	4.55		Tnfrsf17	-3.648
Rad54l	4.54		Snn	-3.647
Trim54	4.536		Dtnbp1	-3.646
Zmat5	4.534		2900046G09Rik	-3.641
NAP061138-1	4.528		1500010J02Rik	-3.639
Pold1	4.521		Slc1a3	-3.637
Nup153	4.519		Dusp27	-3.635
Dppa2	4.517		Mlph	-3.632
2310026E23Rik	4.508		Mertk	-3.632
Nufip2	4.499		Ctnnd2	-3.63
Chmp2a	4.494		NAP100007-001	-3.627
Wac	4.492		Pon3	-3.624
Tubg1	4.487		Plunc	-3.619
Adm	4.484		Serpini1	-3.614
BC056349	4.477		Unc13a	-3.61
3200002M19Rik	4.475		Ttc9b	-3.609
NAP020770-001	4.464		B930046C15Rik	-3.609
Aurkc	4.459		Sept3	-3.603
Inoc1	4.45		C030046I01Rik	-3.595
Prkcc	4.449		Aldoc	-3.594
Cirbp	4.448		2210403B10Rik	-3.581
1700025G04Rik	4.447		Itsn1	-3.576
Tlx2	4.443		LOC624863	-3.575
D2Bwg1335e	4.441		NAP112463-1	-3.575
Actn4	4.437		Evl	-3.566
Csnk2a1	4.436		2610028A01Rik	-3.563
Timm9	4.435		Eno3	-3.558
Wdr12	4.417		Lrch4	-3.555
BC068233	4.413		Phactr1	-3.553
Gmps	4.413		Was	-3.553
Taok3	4.412		Asph	-3.552
Cenpk	4.41		Rgs7	-3.548
Tbrg4	4.399		Slc7a10	-3.548
Plekhn1	4.397		ENSMUST00000093546	-3.547
Cap1	4.392		Plxna4	-3.546
Smek2	4.387		6330527O06Rik	-3.528
Prr14	4.386		Acss1	-3.525
2410003K15Rik	4.373		2310079N02Rik	-3.512
EG547424	4.373		2810008D09Rik	-3.497
Fkbpl	4.367		Ngef	-3.496
Mrcl	4.349		Pogk	-3.495
Ranbp2	4.345		Cox6c	-3.491
Bcl3	4.344		Ctsh	-3.491
Ptges3	4.343		Cxcl4	-3.491
Phf13	4.34		Prkcb1	-3.49
Pak6	4.338		LOC669773	-3.482
Eif4g1	4.336		Vamp2	-3.48
Tmsb10	4.328		Arhgdig	-3.475
Cd63	4.324		6530406A20Rik	-3.474
Ctgf	4.323		Zwint	-3.462
Rtf1	4.32		BC026657	-3.461
NAP027859-1	4.308		Dlg2	-3.453
C030027H14Rik	4.305		Tmem86a	-3.452
Mest	4.302		Lst1	-3.448
Actn2	4.295		Mmd	-3.445
Rest	4.289		2310046A06Rik	-3.444
Mamdc1	4.285		1700003E16Rik	-3.444
4930519F09Rik	4.284		1700017B05Rik	-3.434
8430428J23Rik	4.283		Dnm1	-3.433
Pglyrp2	4.281		LOC676640	-3.43
Taf5	4.276		Gsdmdc1	-3.43
Mad2l1bp	4.268		Nefm	-3.418
Dok5	4.264		Clu	-3.416
Ube2m	4.258		Sfi1	-3.415
Sec13	4.258		D17Wsu92e	-3.414
Rab9b	4.253		AB011473	-3.413
D4Ertd22e	4.232		Nrn1	-3.413
Mettl5	4.231		Man2b1	-3.405
Zfhx4	4.231		Mknk1	-3.404
Arid5b	4.228		EG626903	-3.397
Hoxa9	4.226		LOC625815	-3.39
Elp4	4.217		Taf13	-3.388
Adamts8	4.214		Scrt1	-3.386
9130024F11Rik	4.214		Adrb1	-3.384
Angptl2	4.201		Nudt4	-3.38
Slitrk3	4.199		Lypd1	-3.371
Aaas	4.198		Abcc8	-3.371
Scfd1	4.186		B230112P13Rik	-3.369
Zfp36l1	4.182		6330403K07Rik	-3.366
Ccl11	4.181		Dlx1	-3.363
Ppic	4.181		Arhgap22	-3.359
Tubgcp2	4.169		E130114P18Rik	-3.357
Cpeb4	4.164		Gtf2h2	-3.356
Gstm6	4.159		Zrsr2	-3.356
Tex21	4.152		Pdk1	-3.352
Krt17	4.148		2610034M16Rik	-3.349
Tsen54	4.141		Dzip1	-3.346
NAP057029-1	4.14		9430080K19Rik	-3.345
Trps1	4.138		Pgm2l1	-3.345
Crebbp	4.136		1100001I22Rik	-3.337
Pitx3	4.135		Scrn1	-3.333
Hist1h1b	4.135		Pdlim2	-3.324
Ncoa1	4.131		Rap2ip	-3.315
Rcc2	4.121		Cdk10	-3.314
Hspa1b	4.119		Frs2	-3.314
Wiz	4.119		Dcamkl1	-3.312
Scrib	4.118		Siglecf	-3.308
Rab13	4.115		NAP114245-1	-3.304
Cdc45l	4.103		Adora3	-3.301
Prnpip1	4.098		Slc22a6	-3.298
Sh2b2	4.097		4933439C10Rik	-3.296
Wnk4	4.094		2600011E07Rik	-3.296
Khdrbs1	4.09		BG294923	-3.285
Traf4	4.084		Traf3	-3.263
NAP057020-1	4.082		Lmo7	-3.262
Col4a2	4.08		Tbc1d9	-3.257
2610207I05Rik	4.077		Wnk1	-3.257
NAP044074-1	4.07		Nos1	-3.255
Cdk6	4.068		ND4L	-3.254
Tiparp	4.068		5530400B01Rik	-3.25
G3bp2	4.064		Trim9	-3.247
Suz12	4.06		Stxbp1	-3.242
TC1735696	4.054		Nudt3	-3.241
Cnot2	4.05		Csnk1g2	-3.24
Chd4	4.049		Bmf	-3.237
Ints6	4.046		2310005E10Rik	-3.235
Gpx3	4.045		Rpl27a	-3.235
Zfp148	4.044		Slc36a1	-3.235
Gpnmb	4.04		Asb2	-3.231
BC017647	4.04		Ppp1r9b	-3.228
Ranbp9	4.04		AI836758	-3.214
Cdkn1b	4.031		Dlgap1	-3.212
Fstl3	4.03		1500012F01Rik	-3.211
3110079O15Rik	4.027		Cebpa	-3.211
CA481501	4.026		4833405L11Rik	-3.207
2300006N05Rik	4.025		Ppp1r9a	-3.206
Bscl2	4.024		D10Ertd610e	-3.205
Hmmr	4.024		Cytl1	-3.205
Rhox4e	4.024		Htr2c	-3.2
Olfr544	4.022		Rab39	-3.198
Rbm6	4.01		A930025D01Rik	-3.196
Ext1	4.009		Cables1	-3.193
Hapln2	3.999		Rab26	-3.192
Smek1	3.992		Casp1	-3.188
9430028L06Rik	3.992		Abat	-3.188
Pmp22	3.987		Dlgap4	-3.187
Tubb2b	3.986		Setd3	-3.181
Pitpna	3.969		Tanc2	-3.178
ENSMUST00000043333	3.968		1700110I01Rik	-3.178
Impdh2	3.964		Fez2	-3.174
Asna1	3.956		Hrsp12	-3.171
Prpf4b	3.954		Cox7a2l	-3.17
P2rx2	3.948		Acsl6	-3.169
Jag1	3.932		S100b	-3.167
Smap1	3.923		LOC219180	-3.164
Plxna1	3.921		Kcnt1	-3.162
Atg4d	3.915		ENSMUST00000078297	-3.161
C1qtnf6	3.912		Tcap	-3.159
BF228116	3.906		BB653684	-3.157
Hrb	3.904		Folr1	-3.154
Hoxc9	3.891		Neurl2	-3.146
Mthfd1	3.891		Pea15	-3.144
Acvr2a	3.879		Itpr3	-3.139
Csnk2a2	3.87		Ncl	-3.138
Adprhl1	3.868		BI079333	-3.13
Ttyh1	3.868		AK137302	-3.13
Hmbs	3.863		Fmnl3	-3.127
A130050O07Rik	3.862		2810453I06Rik	-3.126
Ncoa6	3.862		9130211I03Rik	-3.126
Col2a1	3.86		Pde2a	-3.125
ENSMUST00000077662	3.86		Klhdc8b	-3.122
U26471	3.856		Kcnip4	-3.116
Myo10	3.853		Gm96	-3.115
NAP057083-1	3.851		Slc26a4	-3.112
BC023892	3.85		Prkce	-3.107
Dpp9	3.848		Ccdc64	-3.106
Dgat1	3.847		Rpl35a	-3.105
Mtmr4	3.844		BI100969	-3.098
C3	3.839		Nsg2	-3.094
Zfp142	3.839		AV152162	-3.093
Zhx3	3.838		D3Bwg0562e	-3.092
Tmem60	3.837		Vti1b	-3.09
Gapdhs	3.827		Syk	-3.09
NAP123993-1	3.826		Hnt	-3.086
Chst11	3.826		Plekha4	-3.08
Ctnnbl1	3.821		Qdpr	-3.078
Cpsf4	3.811		Rab6ip1	-3.075
ENSMUST00000101420	3.809		Plcd3	-3.073
Psma6	3.807		Ctsd	-3.072
Atpbd4	3.799		Zc3h7b	-3.069
Lhfp	3.798		2700089E24Rik	-3.069
Snx12	3.796		Grinl1a	-3.068
Thop1	3.793		Dio2	-3.063
Ppig	3.792		2310015A05Rik	-3.062
F2r	3.791		LOC674214	-3.059
EG384179	3.786		Frzb	-3.052
Cdh10	3.786		ENSMUST00000078252	-3.051
NAP096465-001	3.783		Wdr22	-3.048
Mrpl9	3.782		Traf3ip3	-3.048
Evx2	3.78		Eef1b2	-3.047
2010209O12Rik	3.779		Efna5	-3.046
AY027861	3.778		Stx4a	-3.042
Ube2e3	3.778		AK033971	-3.041
Mat2a	3.77		2700029M09Rik	-3.039
AI840826	3.766		Kcnb1	-3.035
Plk1	3.766		Amn	-3.034
Flrt3	3.764		Slc6a17	-3.03
Zfp503	3.763		Atp8a2	-3.029
Rbm15	3.761		Prss12	-3.024
Aig1	3.761		Ppfia1	-3.019
Tmem138	3.751		Klc4	-3.014
Fubp1	3.75		EG245190	-3.014
Numa1	3.741		Epb4.1l2	-3.014
Myst2	3.741		NAP026710-1	-3.013
Mttp	3.74		Atpif1	-3.011
AF464177	3.738		Il1a	-3.01
Fstl1	3.737		Snf8	-3.009
Gpr171	3.736		Rgl2	-3.008
Hspb1	3.726		NAP112575-1	-3.006
Rap2c	3.726		TC1608007	-3.006
Dtymk	3.721		Cldn10	-2.998
Tmem108	3.719		Ptpn11	-2.997
Sulf2	3.713		Gmfb	-2.996
Mmp11	3.711		Fcho1	-2.991
Iws1	3.709		Dusp8	-2.983
NAP125102-1	3.708		A030007L17Rik	-2.983
Hat1	3.699		TC1665419	-2.974
9930013L23Rik	3.69		Dapp1	-2.974
Ppp2r5e	3.688		Usmg5	-2.973
Gtf2h4	3.685		Tom1l1	-2.972
AA407452	3.684		Rps27a	-2.969
Fzd2	3.684		Lonrf2	-2.963
4922502B01Rik	3.683		BC005764	-2.963
NAP057010-1	3.678		Htra2	-2.962
Alkbh7	3.673		TC1633516	-2.96
Rab1	3.669		Chmp5	-2.96
2400003C14Rik	3.668		Ank3	-2.957
MGC68323	3.667		Irgq	-2.957
Cacng4	3.665		Myeov2	-2.957
Smarcd3	3.65		Hba-a1	-2.957
Sema6d	3.649		Luc7l2	-2.956
Ache	3.648		TC1746035	-2.955
Srpk2	3.633		Cep63	-2.954
Lrrc42	3.633		Ndg2	-2.952
Tmem89	3.619		Cpe	-2.951
Cct4	3.615		Ncf2	-2.951
E2f1	3.611		Ophn1	-2.949
Akr7a5	3.608		1110035M17Rik	-2.948
Psmd14	3.596		Xlr	-2.948
Zcrb1	3.596		Ogfrl1	-2.942
Rnf103	3.595		Fbln5	-2.942
Nrxn2	3.593		Ppm1e	-2.939
Ythdf2	3.591		Echdc2	-2.936
Rnf113a1	3.59		Ankrd43	-2.933
Polg	3.589		Tlr1	-2.931
Wdr33	3.587		AW986112	-2.931
Taf4a	3.586		Myrip	-2.931
Ppm1j	3.585		Pfdn5	-2.928
Ccdc34	3.575		Hs3st2	-2.927
EG229879	3.574		AK085674	-2.927
Ela1	3.571		Ndufa13	-2.922
Ehmt1	3.571		Aco2	-2.922
4933417G07Rik	3.57		Dock2	-2.922
Pcdhb16	3.568		Celsr1	-2.921
Birc5	3.564		Cd300a	-2.92
Flnc	3.557		Gpr56	-2.915
Cops6	3.554		Nek7	-2.914
Plat	3.54		Lpin2	-2.911
Yy1	3.537		Dync1li2	-2.905
Gabarap	3.525		2900009J20Rik	-2.904
Neo1	3.522		Icosl	-2.901
Bcl6	3.522		Gpr83	-2.895
Ifitm1	3.519		Steap1	-2.891
Sohlh2	3.516		Ppcs	-2.885
4933400C05Rik	3.51		Gp9	-2.879
Ccne2	3.509		EG432995	-2.877
TC1778823	3.506		E330036I19Rik	-2.875
S100a11	3.505		Ranbp3l	-2.873
Ihpk2	3.498		9130430L19Rik	-2.869
LOC673396	3.489		AK037050	-2.867
Dhx15	3.489		Rps19	-2.865
Krt16	3.488		Folr2	-2.865
Col6a3	3.488		Cflar	-2.864
Wsb1	3.486		Garnl4	-2.862
1500011J06Rik	3.486		Ankrd57	-2.858
Fdps	3.483		Mycbpap	-2.854
LOC668978	3.481		Coq2	-2.851
Pscd2	3.481		Gabra4	-2.85
Olfr1393	3.48		Anapc13	-2.849
D0H4S114	3.479		4930431B09Rik	-2.848
Apln	3.475		March1	-2.845
Tfpt	3.475		Ppm1b	-2.845
Lama4	3.467		Slc13a4	-2.844
Tex261	3.465		Trpm3	-2.841
Hist1h2ai	3.465		Pclo	-2.84
9930109F21Rik	3.464		Pla2g5	-2.84
Hmga1	3.459		Eno2	-2.838
NAP059572-1	3.455		Ephx2	-2.838
Lmo4	3.455		LOC672341	-2.837
NAP103812-1	3.449		Ids	-2.837
Nvl	3.448		1110059M19Rik	-2.833
Hoxa4	3.445		Saps1	-2.83
Apom	3.445		Rps15	-2.823
Gpaa1	3.444		Rab3a	-2.819
Sqle	3.444		Zfp69	-2.814
ENSMUST00000048275	3.443		TC1653151	-2.813
Smarca4	3.442		Cyld	-2.813
MGC38507	3.44		BC043098	-2.813
Rbm4b	3.436		Ubqln4	-2.812
Banf1	3.436		Mast1	-2.807
Lect2	3.429		Ccdc108	-2.803
Dmap1	3.428		Rutbc2	-2.792
Ckap5	3.426		Dkkl1	-2.79
Itgb3bp	3.422		Akap6	-2.786
NAP030873-1	3.419		ENSMUST00000080210	-2.786
Ccbp2	3.418		5730469M10Rik	-2.785
BF721801	3.418		A_52_P700200	-2.782
LOC670046	3.414		Plekhb1	-2.781
Meox1	3.409		A130090K04Rik	-2.781
Sprr2k	3.408		Abr	-2.78
Cyp2r1	3.405		Zfp664	-2.78
Ing2	3.399		Lhfpl4	-2.779
Mpp6	3.398		Prkar1b	-2.777
Mtdh	3.396		Irf6	-2.775
CN524910	3.394		Mfap3l	-2.772
AK040892	3.387		Il11ra1	-2.771
Ankrd35	3.384		Cxcl12	-2.771
Rfx5	3.384		LOC628696	-2.768
Col11a1	3.38		Kcnf1	-2.767
H2-Q5	3.376		Tlr6	-2.766
Adamts2	3.374		Anp32b	-2.764
Thoc2	3.372		Slc15a2	-2.761
Ggtl3	3.364		Npr2	-2.758
Gtf2ird1	3.363		St3gal2	-2.758
Col16a1	3.362		Cacnb4	-2.754
Rhoj	3.361		Cds2	-2.751
Hist1h2ak	3.357		Ncdn	-2.75
Shc2	3.356		Prodh	-2.749
Ube2v2	3.355		Tnfrsf11a	-2.749
Dcxr	3.353		Rps27	-2.748
St13	3.349		LOC619975	-2.747
Gjb1	3.347		Crocc	-2.746
Etv5	3.342		Slc39a12	-2.745
Dlgap2	3.339		Slc2a13	-2.742
Foxj3	3.334		Brsk2	-2.741
AK029410	3.331		Caskin1	-2.74
Gria4	3.319		Ablim2	-2.739
ENSMUST00000059347	3.319		Pde4a	-2.738
1110038D17Rik	3.319		Cox5b	-2.738
Gspt1	3.317		Pfkm	-2.731
Pcdh9	3.316		6330408A02Rik	-2.728
Snx22	3.315		BC021381	-2.727
Cyp17a1	3.309		Tubg2	-2.726
Rkhd2	3.307		Tesk1	-2.724
Sh2d6	3.303		C030014L02	-2.724
Lrrc38	3.302		Dgcr6	-2.722
Runx2	3.298		Nxph3	-2.722
Nfyb	3.297		Thrsp	-2.722
Trpc6	3.297		B230118G17Rik	-2.719
Nipbl	3.296		Slc38a1	-2.718
Tnrc9	3.294		Slc25a18	-2.717
NAP106897-1	3.289		Cds1	-2.717
Klf15	3.286		Igsf1	-2.714
Ly6g5c	3.285		ENSMUST00000099433	-2.712
Klf12	3.283		Lgals4	-2.712
Plaur	3.282		Csdc2	-2.712
Cxxc5	3.28		ENSMUST00000075235	-2.711
Gps2	3.275		Rps24	-2.711
ENSMUST00000025191	3.274		1700041B20Rik	-2.711
Nkx2-6	3.272		Nanos1	-2.707
Dscam	3.269		Snta1	-2.707
H2-M10.2	3.267		Ttc3	-2.703
Cbx1	3.267		Cyp4v3	-2.703
Hmgb3	3.264		Calml4	-2.702
Hoxd13	3.263		6720401G13Rik	-2.698
Odz3	3.259		Cd37	-2.698
Ergic2	3.256		Negr1	-2.696
Gbx1	3.248		Arf3	-2.693
Tyms	3.246		Sh3md4	-2.691
2510048L02Rik	3.244		Tns3	-2.691
Ppp4r2	3.242		Pftk1	-2.69
Zbtb8os	3.239		Mtx3	-2.688
Cugbp1	3.237		Tnk2	-2.683
Cks2	3.236		2810046M22Rik	-2.68
4930544G11Rik	3.231		Pnpla8	-2.679
AK089482	3.231		2610017I09Rik	-2.678
Lrrc4	3.228		Sgip1	-2.677
NAP029862-1	3.228		Vegfc	-2.676
Arpc1a	3.228		Htr3a	-2.674
2310021H06Rik	3.227		Pla2g7	-2.674
Itgae	3.224		Camkk1	-2.673
Nxf1	3.224		Sqrdl	-2.673
AK012844	3.209		4930539N22Rik	-2.672
A_52_P724603	3.199		BB220380	-2.671
D8Ertd587e	3.196		Igf2	-2.67
EG383189	3.195		Retsat	-2.668
Zfyve9	3.193		NAP029477-1	-2.666
Wfikkn1	3.192		5330431N19Rik	-2.666
0610007P14Rik	3.187		F11r	-2.666
LOC666704	3.185		BF472673	-2.665
Cd6	3.183		Slc30a9	-2.663
Rad1	3.183		Nap1l1	-2.662
Dph1	3.175		Baiap3	-2.661
Nid2	3.173		Clstn3	-2.659
Ston2	3.172		Rpl41	-2.654
Setd5	3.172		A_51_P237890	-2.654
Col5a2	3.166		Epn1	-2.652
2810416G20Rik	3.166		6330404A07Rik	-2.645
Rgs16	3.165		1500032L24Rik	-2.644
Vapa	3.164		Armc3	-2.644
3110043J09Rik	3.162		Cutl2	-2.643
Morn2	3.162		Numb	-2.641
Gpr152	3.158		Scamp2	-2.64
Pdcd10	3.158		NAP051793-1	-2.639
Dhx30	3.156		Ccdc85b	-2.636
Rgma	3.154		Tceal3	-2.634
Col1a2	3.153		Amot	-2.634
Dolpp1	3.153		Csn3	-2.632
Micall2	3.151		6430514L14Rik	-2.631
Ccna2	3.147		Dgkg	-2.629
Eif3s12	3.147		Pacsin1	-2.629
Cdh20	3.146		D15Wsu75e	-2.628
Psmd7	3.138		BC028663	-2.625
Rai14	3.135		Gna15	-2.622
Capns1	3.133		Trak1	-2.621
Sprr2b	3.131		1300018I17Rik	-2.619
Id2	3.13		Zfp523	-2.619
Cpm	3.128		Arhgap27	-2.619
Etnk2	3.124		Camk4	-2.618
Cetn2	3.115		Golga7	-2.618
Thoc4	3.113		9630020C08Rik	-2.613
Ube2d3	3.111		Cox4i1	-2.612
Lrrc8a	3.109		Dbndd1	-2.606
Csf1	3.109		2610100L16Rik	-2.604
Sec22a	3.109		Dtx1	-2.604
Bgn	3.107		NAP070880-1	-2.602
Insm1	3.105		Tiam2	-2.602
Zfp72	3.104		D030013I16Rik	-2.601
Lcorl	3.095		2610203E10Rik	-2.598
Fus	3.093		AI597013	-2.595
Diap3	3.09		B930095G15Rik	-2.592
Il12rb1	3.085		Uqcr	-2.592
Nxph4	3.083		Myo7a	-2.589
NAP115124-1	3.083		Pitpnm2	-2.584
NAP061794-1	3.082		Scn2a1	-2.582
Ndufs4	3.082		Arl3	-2.582
Pcna	3.08		Ndufa5	-2.58
Casc4	3.08		Cox7a1	-2.579
Hectd1	3.08		4121402D02Rik	-2.577
2700060E02Rik	3.08		1700001L19Rik	-2.577
Mrpl51	3.079		Gpr160	-2.572
D00570	3.076		Itih3	-2.571
2010107H07Rik	3.074		Aes	-2.57
Cul1	3.062		Cd79b	-2.57
Cdkn1a	3.06		NAP028768-1	-2.568
Col7a1	3.06		Ankrd11	-2.566
Hoxb13	3.059		Cyfip1	-2.566
Adra1d	3.054		9030607L17Rik	-2.564
Dag1	3.053		Xtrp3s1	-2.564
Cars	3.052		NAP030482-1	-2.562
Cntrob	3.046		5730427N09Rik	-2.561
1700029F09Rik	3.045		Twf2	-2.559
Tmem79	3.044		Basp1	-2.558
Gtrgeo22	3.043		9430020K01Rik	-2.558
Mtpn	3.041		NAP058332-1	-2.557
4930523C11Rik	3.04		Rab11fip5	-2.557
NAP058261-1	3.04		Uqcrh	-2.556
Spata20	3.038		Rtn2	-2.556
AB182283	3.036		2310047B19Rik	-2.556
4930558C23Rik	3.034		3021401C12Rik	-2.554
AK007113	3.034		2310007F21Rik	-2.553
Ppp4r1	3.032		Tubgcp5	-2.551
Dpf3	3.032		2900016B01Rik	-2.549
Snx14	3.031		Galnt14	-2.549
Zfp58	3.03		Pkig	-2.549
Col6a2	3.024		Pbxip1	-2.548
Sez6l2	3.013		Fyco1	-2.547
Helz	3.01		Snrp70	-2.543
Elovl5	3.008		Glt8d3	-2.543
Mki67	3.007		4930526I15Rik	-2.542
Zic4	3.002		Ltbp4	-2.542
Acvr1b	3.002		Prlr	-2.541
Rnf139	2.997		2810406K13Rik	-2.541
Fbxo8	2.995		9130404D14Rik	-2.54
Vav3	2.988		Ntng1	-2.533
Xrn2	2.98		Mib1	-2.531
Col5a1	2.978		AU042671	-2.53
Trim69	2.977		Zfp185	-2.53
Rae1	2.974		1500016O10Rik	-2.529
Snx1	2.974		Gprasp1	-2.529
B4galt5	2.969		F630003I17Rik	-2.526
LOC433237	2.967		Id4	-2.522
9330159F19Rik	2.967		6330503K22Rik	-2.522
LOC380728	2.963		Guk1	-2.522
Hspd1	2.962		Tagap1	-2.52
Apeh	2.962		Prdm8	-2.517
Mpg	2.96		Snx5	-2.514
Pabpc2	2.96		Vpreb1	-2.514
Mgst3	2.959		Ctnnbip1	-2.51
Myef2	2.959		Birc1e	-2.509
ENSMUST00000071254	2.957		Rps13	-2.507
A930001N09Rik	2.956		Ndufa1	-2.506
Ftsj3	2.956		Cox7c	-2.504
Irs4	2.955		Ttll11	-2.502
Mbd6	2.954		NAP070792-1	-2.502
Il17rd	2.953		Pld3	-2.5
Trappc2l	2.953		Neurod6	-2.498
Ewsr1	2.952		1810012P15Rik	-2.496
Bmp1	2.948		ENSMUST00000071458	-2.492
Ankrd13d	2.946		Trim8	-2.492
Dcn	2.945		4933413A10Rik	-2.488
St8sia5	2.945		Suds3	-2.487
TC1749865	2.945		Asphd2	-2.485
Usp5	2.944		NAP101988-1	-2.483
2610524G07Rik	2.943		Clstn1	-2.48
Uck2	2.941		Uba52	-2.479
Crtc3	2.939		Acaa2	-2.479
Ncam1	2.939		Tspan18	-2.478
Cd93	2.937		Cst6	-2.475
Zfp449	2.937		AK086953	-2.475
Afg3l2	2.934		Ptger3	-2.475
Shmt1	2.934		Gpr158	-2.473
Wdr1	2.933		1110012N22Rik	-2.473
LOC434635	2.933		6430510M02Rik	-2.472
NAP102462-1	2.926		AU022252	-2.472
Baz2a	2.925		Hivep3	-2.471
Mtf2	2.924		Mt3	-2.471
Srpx2	2.92		Mapk4	-2.471
Ggnbp2	2.916		Ssh2	-2.467
Foxh1	2.909		4930488B01Rik	-2.466
Lgtn	2.908		Eraf	-2.463
Hoxc4	2.908		Tub	-2.461
Pex16	2.906		Ctsf	-2.461
Hist2h2aa1	2.896		Fads1	-2.459
E2f3	2.896		Arhgef16	-2.458
Sfrs14	2.895		5330426P16Rik	-2.456
Map2k4	2.895		1110065P20Rik	-2.449
Lmbrd1	2.893		NAP098046-001	-2.448
Tubb2a	2.892		Igfbp2	-2.447
Rps6ka3	2.892		Ntrk2	-2.446
D2Ertd435e	2.891		NAP030387-1	-2.444
Nob1	2.89		Galnt12	-2.443
Tmem16h	2.89		Hfe	-2.443
1700112E06Rik	2.887		Cnih4	-2.442
Efnb2	2.885		Bank1	-2.442
Mlkl	2.885		Dnajc6	-2.44
E130304I02Rik	2.883		Galnt9	-2.438
Nup37	2.883		Wnt10a	-2.435
Pcdha9	2.881		4631427C17Rik	-2.435
Polr2b	2.88		Trpv4	-2.433
Arf6	2.878		AI426330	-2.432
Olfr174	2.876		Brunol6	-2.432
Ncstn	2.874		Gm106	-2.432
Rab5c	2.871		2010315L10Rik	-2.432
BC042698	2.869		Sft2d2	-2.431
Atg3	2.868		Tpcn1	-2.431
Asf1a	2.867		Rps3	-2.428
H2afz	2.864		AK149231	-2.427
Olfr159	2.862		Trim44	-2.425
NP063118	2.861		Rpl17	-2.421
C430014K11Rik	2.858		Acox3	-2.419
Tcf3	2.856		Sema3g	-2.419
Emp1	2.855		Ap1b1	-2.416
EG620480	2.85		Ank1	-2.415
Cnot3	2.849		Rpl13	-2.414
Map2k5	2.848		ENSMUST00000081227	-2.41
Cxcr4	2.844		Kcnk1	-2.41
Bcl7c	2.844		Rprml	-2.41
Stk31	2.843		Psap	-2.41
Epc2	2.842		ENSMUST00000050829	-2.41
Ethe1	2.84		BM941461	-2.408
Maf	2.836		Prmt8	-2.407
Tnrc15	2.836		Itm2a	-2.406
AK034319	2.835		Arhgap11a	-2.406
Dcp1a	2.833		Masp2	-2.405
Eya4	2.833		1110008P14Rik	-2.405
Slc2a3	2.829		Pmm1	-2.405
Tm6sf2	2.829		Ehmt2	-2.404
NAP101459-1	2.823		Zfp367	-2.404
Ech1	2.822		BC043301	-2.404
Ttc21a	2.817		Ndufb10	-2.404
Ndufv2	2.814		Rnase4	-2.404
Phf20l1	2.813		Tmem166	-2.403
Schip1	2.812		Ppp1r12c	-2.399
Hoxd3	2.811		Angptl7	-2.399
NAP107236-1	2.81		Cidea	-2.392
Olfr578	2.806		Mzf1	-2.391
2310020F24Rik	2.804		NAP053163-1	-2.389
BC021891	2.801		Agtrap	-2.389
Syngr3	2.801		Clstn2	-2.388
Prdx5	2.801		5830434P21Rik	-2.387
Wdr32	2.797		Dgkb	-2.387
TC1699037	2.795		NAP028769-1	-2.386
NAP050776-1	2.794		Wdr63	-2.386
2310003C23Rik	2.794		Atp13a2	-2.385
ENSMUST00000072717	2.793		Pik3r2	-2.385
Pdlim5	2.789		Scg3	-2.385
NAP112641-1	2.788		Kif21b	-2.383
Slit1	2.787		Cdk9	-2.383
AK082070	2.785		Dlgh4	-2.382
Galnt6	2.783		Slc7a4	-2.382
B430319H21Rik	2.78		Tmem38a	-2.381
Clk2	2.779		Tomm7	-2.379
Spag7	2.778		Dab1	-2.376
Aspscr1	2.777		Rims3	-2.375
Gpr119	2.776		Pts	-2.374
Il27	2.775		LOC433886	-2.373
Rnf123	2.773		9430079G20Rik	-2.371
3110002H16Rik	2.771		BC024868	-2.37
Cd3e	2.769		Myom3	-2.369
Ptch2	2.769		Jph4	-2.369
BC023814	2.769		ENSMUST00000100796	-2.364
Pdap1	2.763		1700019N12Rik	-2.364
Hnrpa3	2.754		Sfrp1	-2.363
Arpc3	2.754		Gns	-2.363
Aurka	2.753		NAP121362-001	-2.361
Yif1a	2.753		Prdx6	-2.361
NAP062563-1	2.751		Tsr2	-2.36
Pkn2	2.751		Vamp1	-2.36
TC1735521	2.75		Tpt1	-2.359
Hnrpu	2.75		AW125753	-2.359
Rplp0	2.746		Krcc1	-2.359
BC048507	2.745		Rps4x	-2.358
Zfp644	2.745		Tceb1	-2.358
C1r	2.743		Rab6	-2.357
Chdh	2.741		Galt	-2.357
Zfp652	2.74		Ugt2b34	-2.356
2610529C04Rik	2.736		Inha	-2.355
Gstk1	2.735		Ccdc106	-2.354
Trib1	2.734		B230369F24Rik	-2.352
Erf	2.732		Fmnl1	-2.348
1700026L06Rik	2.729		2900041A09Rik	-2.346
Bud31	2.728		Zfp90	-2.344
Abcf2	2.727		Rassf5	-2.344
Tle1	2.723		Chst10	-2.341
Hnrpab	2.722		2210408F21Rik	-2.339
LOC432600	2.721		Bean	-2.338
Timm8b	2.721		4833420G17Rik	-2.337
Rnf31	2.719		Gad1	-2.336
Sort1	2.714		LOC675507	-2.336
2310042E16Rik	2.711		AK052259	-2.336
AK122525	2.711		Liph	-2.336
Sf3a2	2.709		Vapb	-2.335
Psmc6	2.709		Lmo3	-2.333
Ifna9	2.707		Clk1	-2.331
Zbtb43	2.707		5330438D12Rik	-2.33
BC039093	2.707		Ankrd24	-2.328
Usp15	2.706		Pptc7	-2.328
Phlda1	2.703		NAP092480-001	-2.327
Tnxb	2.697		Mgl2	-2.327
Tsc22d3	2.697		Tpd52l1	-2.325
D11Bwg0434e	2.695		Mia1	-2.325
Tax1bp1	2.693		TC1709414	-2.324
Cenpp	2.692		Kl	-2.323
0610007L01Rik	2.692		Retnla	-2.322
Ppp4c	2.688		Erbb2ip	-2.322
Arntl	2.688		BC060631	-2.321
Serf1	2.685		LOC245128	-2.32
Rora	2.682		Casq2	-2.32
D15Mgi27	2.681		Them2	-2.319
2410003P15Rik	2.68		AI427515	-2.318
Olfml2b	2.68		Kbtbd9	-2.318
Hnrpk	2.679		Ear1	-2.318
Punc	2.677		Agtpbp1	-2.316
Nnmt	2.676		Upf3a	-2.315
Cenpe	2.676		Ttyh3	-2.314
Hnrpul1	2.676		2810011L19Rik	-2.314
2610109H07Rik	2.674		Gabra2	-2.31
Tat	2.672		Enpp2	-2.308
2310043J07Rik	2.67		5730406M06Rik	-2.307
AW548614	2.668		Exoc3	-2.306
D230037D09Rik	2.668		Ctnnb1	-2.304
Myh10	2.668		Erc2	-2.303
Mid1	2.665		5730593N15Rik	-2.303
Fn1	2.664		Kcnc4	-2.301
Sall4	2.664		1810021J13Rik	-2.3
Plekhk1	2.664		EG333830	-2.297
Cort	2.662		Gls2	-2.296
Nt5dc2	2.66		2410076I21Rik	-2.296
A_52_P13337	2.659		Unc13d	-2.296
Rlf	2.659		Sdpr	-2.295
5730494M16Rik	2.657		Nf2	-2.294
Fthl17	2.657		Zfp365	-2.294
Ern1	2.654		Drd1ip	-2.292
Gmppa	2.654		Sh3glb2	-2.292
E130203B14Rik	2.652		Gldc	-2.291
Mrt4	2.652		Wdr17	-2.291
ENSMUST00000071814	2.651		Msrb2	-2.291
Rutbc3	2.65		Npl	-2.29
C1galt1c1	2.65		Dok1	-2.289
LOC545747	2.646		Ccng2	-2.287
Gtf2a2	2.645		Smo	-2.286
Uncx4.1	2.644		Alox12	-2.284
Agtrl1	2.643		C230082I21Rik	-2.28
Serpine1	2.643		Serinc3	-2.28
Crnkl1	2.642		Ube3b	-2.278
ENSMUST00000029533	2.641		DV062564	-2.276
Ptdsr	2.641		Rpl10	-2.275
Mettl1	2.641		Dusp6	-2.274
Prpf8	2.64		Adrbk1	-2.273
Mink1	2.639		Fndc5	-2.271
Emid1	2.639		BC038167	-2.271
Nfe2l3	2.636		LOC676546	-2.27
Ifi27	2.635		Leng8	-2.269
Hnrpr	2.635		1500032D16Rik	-2.269
Epn3	2.628		Creg1	-2.269
Gli3	2.628		Pde1c	-2.268
Usp3	2.626		Sncaip	-2.267
ENSMUST00000097688	2.624		Med12l	-2.264
B230396O12Rik	2.622		Oxct1	-2.264
Xcr1	2.621		Ttc7b	-2.263
2010106G01Rik	2.619		Tlcd1	-2.262
AK013113	2.613		Wfdc2	-2.262
Acta1	2.613		Ptprr	-2.261
Kcnq1	2.611		CB587035	-2.261
A_52_P576678	2.609		Tk2	-2.259
Mtmr3	2.609		1500011B03Rik	-2.258
2610208M17Rik	2.606		Gpm6a	-2.258
Cdca8	2.605		Rpl8	-2.258
NAP000003-006	2.604		Rhot2	-2.258
2410042D21Rik	2.601		Smarcc2	-2.257
Leprotl1	2.601		Dscr1	-2.256
Abca8a	2.598		Myo5a	-2.254
Rabggtb	2.598		Cyb561	-2.254
Mucdhl	2.596		Hpn	-2.253
Vps13c	2.596		E430002G05Rik	-2.25
TC1631533	2.592		Mrfap1	-2.248
Eif2s2	2.591		Rps17	-2.248
Il1rap	2.589		ENSMUST00000084329	-2.247
Dcp2	2.583		TC1675855	-2.246
Mrps23	2.583		6430704M03Rik	-2.244
Htra3	2.58		Gng10	-2.244
Ctrb1	2.578		Sap30l	-2.243
Gnai2	2.575		Tnfrsf1b	-2.243
Atp4b	2.572		Plcd1	-2.241
Tac2	2.572		2810417J12Rik	-2.239
NAP120816-001	2.571		Arl11	-2.239
TC1707343	2.57		Fbxl16	-2.238
Cyp1b1	2.569		Sdsl	-2.237
Fzd7	2.568		Tal1	-2.237
Tmem121	2.567		BC019537	-2.236
Cct3	2.562		Lfng	-2.236
Ubn1	2.562		Slc9a3r1	-2.235
Ankrd33	2.561		Nnat	-2.234
H2-Aa	2.56		Ccdc28a	-2.234
Xpo6	2.556		Dlx2	-2.233
Ckm	2.553		Rps21	-2.232
Spcs1	2.553		Rpl39	-2.231
Cdk7	2.552		Csad	-2.231
Papolg	2.552		0710001B24Rik	-2.231
Adnp	2.551		Pdyn	-2.23
Rdhs	2.549		Dlgh1	-2.229
Klhdc3	2.549		Sall3	-2.228
Ccm2	2.548		Gramd1a	-2.227
Cspg4	2.548		B230342M21Rik	-2.226
Scube2	2.547		Anp32a	-2.226
BC044739	2.546		Il17ra	-2.226
Cpsf2	2.545		Cpne4	-2.225
Zfp653	2.544		LOC665180	-2.224
Sox21	2.538		Bap1	-2.224
Bcl2l1	2.537		Acrbp	-2.224
Bcl6b	2.537		9430010O03Rik	-2.223
Chrna5	2.537		Igfbpl1	-2.222
Nutf2	2.537		NAP071006-1	-2.222
Arpc2	2.534		4933409K07Rik	-2.221
Tk1	2.534		Gabrb1	-2.221
Npepps	2.531		Klhl2	-2.221
Scn4a	2.527		Pum2	-2.221
Hook2	2.526		Rpl36	-2.22
Mmp14	2.525		Ushbp1	-2.219
NAP026409-1	2.525		Sox17	-2.218
Abcc9	2.524		1700021K19Rik	-2.217
Tcf4	2.521		Pfkfb4	-2.217
Rnaseh2b	2.521		Crhr2	-2.216
AK144717	2.52		Mcfd2	-2.216
Zfp385	2.519		Ccdc72	-2.215
Ring1	2.517		Slc16a11	-2.212
Gripap1	2.516		Chchd6	-2.21
Dnajb5	2.516		0910001L09Rik	-2.209
D930017K21Rik	2.513		Map3k14	-2.209
Tomm20	2.509		D15Ertd621e	-2.209
Tmtc2	2.509		Hkdc1	-2.205
NAP055718-1	2.505		Scoc	-2.204
AK085302	2.498		Pag1	-2.203
Derl3	2.498		TC1610244	-2.202
Pdcd2	2.497		NAP057407-1	-2.202
Krtap16-7	2.496		1200015F23Rik	-2.202
Esd	2.496		Actr3b	-2.2
Rspry1	2.496		Satb1	-2.2
Bax	2.495		D1Ertd161e	-2.2
Thbs2	2.493		Bola3	-2.2
LOC671203	2.492		Rasl10b	-2.2
2310003L22Rik	2.49		Vil2	-2.194
Gsk3b	2.489		Tusc2	-2.193
Ppp1r13l	2.489		Lass6	-2.192
Cyp27b1	2.489		LOC232875	-2.192
Ppa1	2.488		Rcbtb2	-2.191
Zfp563	2.488		Capza2	-2.19
Ddx49	2.486		Zbtb12	-2.19
Zfp369	2.486		Ppp1r3d	-2.19
AW209491	2.485		Pik3cg	-2.19
D030011O10Rik	2.484		Lrrc45	-2.188
Kcna2	2.483		Ihpk1	-2.187
Map3k7	2.481		Pnpla7	-2.187
Pgf	2.479		AK031010	-2.186
S100a16	2.479		Htatsf1	-2.186
NAP123291-1	2.477		Limk1	-2.185
TC1721764	2.475		Map3k9	-2.183
Gprc5a	2.474		BC025885	-2.183
Pelp1	2.473		CB588406	-2.183
Tuba6	2.469		Ins2	-2.182
Ntrk3	2.468		Arrdc1	-2.181
Chic2	2.466		Cox7b	-2.18
Anln	2.464		Hspa12a	-2.18
Saa1	2.464		Tmem64	-2.179
Barhl1	2.461		6330578E17Rik	-2.179
Dusp2	2.461		Ctsa	-2.179
AK084367	2.461		Hras1	-2.178
Samd4b	2.458		Hrc	-2.178
Zdhhc8	2.458		Rapgef1	-2.177
Olfr1134	2.458		Slc9a2	-2.177
AK036565	2.455		LOC675366	-2.176
Zfhx2as	2.455		Rpl22	-2.176
9430016H08Rik	2.455		Tmem44	-2.175
Hif3a	2.454		Slc4a10	-2.174
Ddx46	2.45		Zcchc12	-2.173
1810015C04Rik	2.449		D3Ertd751e	-2.173
Serf2	2.448		TC1624657	-2.173
Oprl1	2.448		Map1lc3a	-2.172
Slco3a1	2.448		Eif2s3x	-2.171
Lum	2.445		Tnfrsf19	-2.17
Asxl1	2.442		Spnb2	-2.17
AK048157	2.441		B130019G13Rik	-2.169
Fbxl19	2.441		Pygb	-2.169
Slc5a10	2.441		Frmd4b	-2.169
Pdlim1	2.44		Mmd2	-2.168
Tpp2	2.44		Ccdc37	-2.167
Slc8a2	2.439		Sypl2	-2.167
Tfdp2	2.439		AK008871	-2.166
Bre	2.438		Gm1060	-2.166
Mgp	2.437		Erp29	-2.165
Dtna	2.436		Clcnkb	-2.162
Atxn7l2	2.428		Tgfbr2	-2.162
6330407G11Rik	2.426		ENSMUST00000035987	-2.161
Olfr1459	2.424		C030019F02Rik	-2.161
Gpr44	2.424		Ywhah	-2.161
Wdr77	2.419		Tjp3	-2.16
Tbl1xr1	2.418		2310047C04Rik	-2.16
Zfp206	2.417		ENSMUST00000021743	-2.158
Ap2m1	2.417		TC1666682	-2.157
Atp6v0b	2.414		Actr2	-2.155
ENSMUST00000094783	2.414		Dab2ip	-2.154
Kcmf1	2.413		AI854703	-2.153
Wibg	2.413		Safb2	-2.153
Zfp259	2.413		Hmga2	-2.152
Dvl3	2.411		3300001P08Rik	-2.151
C530008M17Rik	2.41		B4galt1	-2.151
Apba2bp	2.409		A130022J15Rik	-2.149
Gucy2c	2.409		Hprt1	-2.149
Zfp579	2.404		Xlkd1	-2.148
Tnfaip6	2.398		Prickle2	-2.146
NAP108488-1	2.397		Pcmtd1	-2.144
Npas3	2.397		Rdh5	-2.143
BC054101	2.395		Hnmt	-2.142
Prrc1	2.394		Rps25	-2.137
Des	2.392		Snag1	-2.136
Ctsw	2.39		BU530502	-2.134
Ppt2	2.387		Rgs11	-2.134
Mynn	2.386		Cmtm8	-2.134
Guca1b	2.385		Epb4.1l1	-2.133
Fkbp10	2.384		Egfl7	-2.132
Unc119	2.384		Pomp	-2.131
Odc1	2.381		Brd2	-2.13
Gpatch1	2.38		Tom1l2	-2.13
ENSMUST00000034980	2.379		Stxbp2	-2.129
Usp21	2.378		Wnk2	-2.128
Apba2	2.375		5330410G16Rik	-2.126
Zfp219	2.374		Atp5j	-2.125
Eif3s2	2.373		Top3b	-2.124
Dhcr24	2.369		A930009L07Rik	-2.123
Ssr2	2.368		Rtn4rl1	-2.122
AI838397	2.366		Cryl1	-2.121
Snx2	2.366		Ube2i	-2.12
Fzd5	2.364		AK085773	-2.12
Oxt	2.364		Pitpnc1	-2.12
4933440N22Rik	2.362		Gfra4	-2.119
NAP021083-001	2.361		7530408C15Rik	-2.118
Arpc5	2.361		Mfn2	-2.115
Cldn11	2.359		NAP070973-1	-2.115
Fa2h	2.359		Btbd2	-2.115
Fzd3	2.359		Fbxw4	-2.115
Lrrc8e	2.359		Sema3b	-2.115
Pdik1l	2.359		CF582774	-2.115
Cxxc1	2.358		Fcgrt	-2.115
Ldb3	2.357		Ankrd29	-2.114
Rec8L1	2.355		TC1662565	-2.114
Exosc7	2.353		Rhobtb1	-2.114
Psmd4	2.352		CB205479	-2.113
Bat3	2.352		NAP028770-1	-2.113
Nxt1	2.35		Pou6f1	-2.113
D130020L05Rik	2.349		Rpl7	-2.113
Dpysl5	2.349		Cldn2	-2.108
Rhbdl2	2.348		Elmo3	-2.108
Ddit4	2.347		Ndufb5	-2.107
Slain1	2.346		Ppp1r3c	-2.107
AI481772	2.345		Oaf	-2.107
Eef1d	2.345		Plcd4	-2.106
Slc43a3	2.344		Fmo1	-2.105
Slc44a1	2.344		Rap1gds1	-2.104
Baz2b	2.341		Btbd1	-2.104
Idh1	2.341		Camk2g	-2.104
2310073E15Rik	2.341		Kctd2	-2.104
1700031A10Rik	2.337		Dydc2	-2.103
Ptp4a2	2.336		St3gal5	-2.103
Kcnj6	2.335		2610204K14Rik	-2.103
Kdelr3	2.334		Tcf15	-2.103
Utp20	2.334		2310057J16Rik	-2.102
1190005F20Rik	2.332		Kcnh3	-2.102
Adamtsl4	2.332		B330003H21	-2.102
Metap2	2.33		AK046358	-2.102
Serping1	2.329		Ephx1	-2.102
TC1679528	2.329		Cdkl2	-2.1
Zic1	2.329		Nras	-2.099
5730596K20Rik	2.327		Rnf187	-2.099
Ythdf3	2.326		Chmp4b	-2.099
NAP108447-1	2.324		Tsga2	-2.099
Zbtb24	2.324		BC018242	-2.097
Bat2d	2.324		Tsnax	-2.097
Plk3	2.321		Slc4a1	-2.097
Sfrs5	2.321		Mkrn1	-2.096
TC1711493	2.321		Mgat1	-2.095
Tob1	2.32		Car4	-2.094
Amd2	2.319		Hps3	-2.093
LOC622675	2.319		Isyna1	-2.093
D130054N24Rik	2.318		AU080014	-2.092
LOC433746	2.317		C330016K18Rik	-2.092
Tmem178	2.317		Mrpl23	-2.092
Adcy3	2.315		Gats	-2.088
Nck2	2.315		Rdm1	-2.088
Wdr40c	2.314		Jsrp1	-2.087
Ddx1	2.314		Dgkd	-2.087
2310040C09Rik	2.314		A_51_P486046	-2.086
Pla1a	2.312		Atp5h	-2.086
A_52_P541760	2.311		Prkab1	-2.085
Hoxc6	2.31		Tbcel	-2.084
Cd47	2.308		A230078I05Rik	-2.082
NAP065157-1	2.307		Nsf	-2.082
Sema4c	2.305		1110008E08Rik	-2.082
D030051N19Rik	2.304		Prkag2	-2.081
Ccnk	2.303		Diras1	-2.08
Tnfsf5ip1	2.302		Slco1a4	-2.079
3110009E18Rik	2.299		4930527E24Rik	-2.079
Ppp1r14b	2.299		Tekt1	-2.077
Flad1	2.299		ENSMUST00000084306	-2.077
Cd9	2.298		Atp5l	-2.077
Antxr2	2.295		Tbkbp1	-2.076
Ascl1	2.295		Acbd4	-2.075
Dnajc1	2.293		Fkbp15	-2.075
Azin1	2.293		Car11	-2.074
Cxcl1	2.292		Pecr	-2.074
Wdr26	2.292		Hk1	-2.073
Dpf2	2.292		Mdfi	-2.073
Hist2h2ac	2.291		Indo	-2.072
Scrt2	2.289		2310010J17Rik	-2.072
Phf3	2.289		6720456B07Rik	-2.071
NAP105744-1	2.287		Pcnp	-2.07
Klhdc8a	2.285		Tprkb	-2.07
Bdkrb1	2.284		Exoc6	-2.069
Galr3	2.282		AI850416	-2.066
Ap3s1	2.282		Cuedc2	-2.066
Dhrs4	2.281		Zfp651	-2.066
Tmc8	2.281		Ubxd5	-2.066
Kif22	2.28		BX513654	-2.066
Cdca3	2.279		Pmvk	-2.065
Timm50	2.278		Slc12a6	-2.064
Ptbp2	2.277		1110054M08Rik	-2.063
NAP028292-1	2.276		A830053O21Rik	-2.063
F10	2.276		Prdx6-rs1	-2.061
Nlk	2.274		9330180L21Rik	-2.061
Anxa2	2.271		Dst	-2.061
Bcr	2.271		2010001J22Rik	-2.059
Agc1	2.27		Ppm2c	-2.057
Adora2a	2.269		Scp2	-2.057
Cops2	2.267		LOC625424	-2.057
Pou3f3	2.266		Tnnt1	-2.057
E230015B07Rik	2.265		Wdr40b	-2.056
Agpat2	2.265		Mast2	-2.055
A630047E20Rik	2.264		Trpm4	-2.055
Mtf1	2.264		NAP060490-1	-2.053
Sec23b	2.264		Gtf2ird2	-2.05
4933425O20Rik	2.264		Fbxl20	-2.05
Olfr609	2.263		Ssbp4	-2.049
Mfap2	2.263		AI467606	-2.048
Edil3	2.263		Gtf2i	-2.047
Crtc2	2.261		Gt(ROSA)26Sor	-2.046
Wisp1	2.26		AK041861	-2.046
Trim16	2.258		Ablim3	-2.046
H2afy	2.257		Mdh1	-2.045
2300002O18Rik	2.253		Ndufa12	-2.043
AF085738	2.253		Sod1	-2.043
Nlrp2	2.253		NAP027770-1	-2.042
TC1637123	2.253		2310014G06Rik	-2.042
Tbcb	2.252		TC1710798	-2.042
AK141756	2.252		AK034299	-2.042
4930535I16Rik	2.249		Gpr116	-2.042
Kbtbd2	2.249		E130307M08Rik	-2.041
ENSMUST00000067602	2.248		Ttl	-2.04
Pbk	2.247		Sesn1	-2.04
Ecel1	2.246		Cep152	-2.038
Cyp51	2.244		Rpl6	-2.038
Fgl2	2.243		Zfand1	-2.037
Zbtb17	2.243		Col8a2	-2.036
Atp13a1	2.242		Hecw1	-2.035
Chaf1b	2.241		Tcf25	-2.035
A630055G03Rik	2.24		Ndufb3	-2.035
2310035C23Rik	2.239		Apobec2	-2.035
Slc4a7	2.239		ENSMUST00000066907	-2.034
Esf1	2.238		Rpl3	-2.034
Raver1	2.238		Tec	-2.034
Plekhf1	2.237		4932417H02Rik	-2.033
NAP109359-1	2.235		Pebp1	-2.033
Esrra	2.235		2310022M17Rik	-2.032
Gpc4	2.234		Mllt6	-2.032
TC1692498	2.234		Zfp784	-2.032
Fgl1	2.233		Ppp2r3a	-2.031
Nfil3	2.233		Tmem132a	-2.031
Nkx6-1	2.232		Pgs1	-2.031
Susd2	2.231		Bid	-2.03
1700121I08Rik	2.228		DV648060	-2.03
Fbn1	2.228		Eif3s3	-2.029
Ltbp2	2.226		Metrn	-2.029
Huwe1	2.226		2410127E16Rik	-2.029
AW550460	2.225		A_52_P1021640	-2.028
2410004P03Rik	2.224		Eid1	-2.028
NAP104453-1	2.223		Brf1	-2.028
NAP027924-1	2.221		4930455F23Rik	-2.027
1600014C10Rik	2.22		Dennd4b	-2.027
Ints10	2.218		ENSMUST00000058538	-2.027
Shcbp1	2.217		Bex1	-2.026
2310006M14Rik	2.214		Gdap1	-2.026
NAP114294-1	2.213		Fbxo9	-2.025
Bpil3	2.213		Ankrd47	-2.025
Amica1	2.211		ENSMUST00000053683	-2.024
Pxdn	2.211		1500016L03Rik	-2.024
NAP101659-1	2.21		Mknk2	-2.024
Rtn3	2.21		Phpt1	-2.023
9430071P14Rik	2.209		Sh3tc1	-2.023
1700040A12Rik	2.208		Wdr44	-2.022
Wdr34	2.208		A_51_P502068	-2.022
4930589M24Rik	2.207		Cxcl14	-2.021
Wisp2	2.204		Mapbpip	-2.021
Hrbl	2.203		St6galnac5	-2.021
BC010304	2.199		Emp2	-2.021
TC1632976	2.198		Gaa	-2.02
ENSMUST00000087063	2.197		Rpl27	-2.019
Creb3	2.194		Scye1	-2.019
Rnf4	2.194		Wdr52	-2.019
Gm98	2.193		2810055G20Rik	-2.018
NAP059398-1	2.192		Prom1	-2.018
TC1656667	2.192		Cbr1	-2.016
Psmb5	2.19		Synj1	-2.015
Pnpla5	2.19		Hebp1	-2.015
Siah1b	2.188		Ndufa3	-2.014
LOC434459	2.187		Ankrd16	-2.013
Aldh1a3	2.184		5033430I15Rik	-2.012
Atp5g2	2.184		Fmod	-2.012
Dennd3	2.183		A830041P22Rik	-2.01
1110008K04Rik	2.182		Ahcyl1	-2.01
Mdm4	2.182		Hdac4	-2.01
Mst1	2.179		Slc25a39	-2.01
Rad9	2.179		2900083I11Rik	-2.009
Sgol1	2.179		NAP071111-1	-2.007
Thnsl1	2.179		Atp5j2	-2.007
Ncapg	2.178		Klhl17	-2.005
ENSMUST00000079391	2.176		2610015P09Rik	-2.005
Snrpb	2.175		Rpl31	-2.005
NAP028759-1	2.175		1110001A16Rik	-2.004
Mkln1	2.174		Pip5k2b	-2.003
Eif3s1	2.173		St6galnac4	-2.003
2900011O08Rik	2.172		Hnrph1	-2.002
Pcdh1	2.172		Npr3	-2.002
Cic	2.17		1500009C09Rik	-2.001
LOC545174	2.169		1110020G09Rik	-2
M77174	2.168		Rpusd1	-2
Insig1	2.168		Wipf1	-2
Centg2	2.167		A_52_P948927	-1.999
Astn2	2.166		Dusp3	-1.999
Grb10	2.166		Tcn2	-1.999
Smtn	2.165		ENSMUST00000099448	-1.997
Ptma	2.165		Ppm1a	-1.997
AK016162	2.163		Acbd5	-1.997
Arid3b	2.163		Golga4	-1.997
BC005685	2.162		Unc13b	-1.997
Rpl18	2.162		Uchl5	-1.996
Nup188	2.161		A230070E04Rik	-1.995
2310022K01Rik	2.16		CO038910	-1.994
Mrps7	2.159		Abcb9	-1.994
Emid2	2.158		Gabra3	-1.993
Phf8	2.158		Letmd1	-1.993
Stard5	2.157		Amph	-1.992
Gpbp1l1	2.156		1700029J07Rik	-1.992
Pabpn1	2.154		Ptpro	-1.99
Csnk1e	2.152		Tchp	-1.99
NAP056725-1	2.151		Cml1	-1.989
Fbxw5	2.15		Hbq1	-1.989
Ddef2	2.148		Sfrs4	-1.988
Tmem62	2.147		TC1734110	-1.988
Oaz2	2.144		Atf5	-1.987
BE573237	2.143		2610002F03Rik	-1.985
Dscaml1	2.142		Rab11fip4	-1.984
9230112J17Rik	2.141		Kcnj11	-1.984
Iapp	2.14		Dohh	-1.983
Olfr24	2.139		Sirt7	-1.983
Pyy	2.138		2010100O12Rik	-1.982
Clcn5	2.137		Phkg1	-1.982
Rbbp6	2.137		Large	-1.981
Dntt	2.136		Kcnab3	-1.98
Pdia5	2.136		Cbln2	-1.98
Fign	2.136		Zcchc17	-1.979
AV124335	2.135		Cdc25b	-1.977
Homer3	2.135		Tpst2	-1.977
Iqcd	2.134		AK012436	-1.976
Stk35	2.134		Spire1	-1.975
Osmr	2.13		6430567E01Rik	-1.975
Sec14l1	2.129		Hbb-y	-1.975
Tubb5	2.129		Sdha	-1.973
S100a4	2.126		2210418O10Rik	-1.972
NAP102554-1	2.125		Rbck1	-1.97
Pcsk6	2.125		Wnt9a	-1.97
LOC637047	2.124		Mtr	-1.97
Rap1b	2.124		Krt8	-1.97
Spock1	2.123		C1qdc2	-1.969
6720460F02Rik	2.122		Nfatc1	-1.969
Sfpq	2.122		Ftl1	-1.969
Asah3l	2.12		NAP018250-001	-1.968
AI413582	2.119		Stoml1	-1.968
Wbp7	2.119		Elk4	-1.968
Rbm14	2.119		Gdf9	-1.968
Rab7	2.118		2810007J24Rik	-1.967
Mospd3	2.117		Denr	-1.965
Mad2l1	2.116		ENSMUST00000025033	-1.965
Trp53bp1	2.116		Park7	-1.965
NAP046244-1	2.115		Zmat3	-1.965
Fzd1	2.114		Lgi2	-1.964
Cdk5rap2	2.114		LOC670202	-1.963
Phxr5	2.113		Slc25a11	-1.963
Lgals3	2.112		1700040L02Rik	-1.963
Psmb2	2.112		St3gal6	-1.963
4921534H16Rik	2.111		Actr1b	-1.962
Ephb4	2.111		Myo18a	-1.962
Foxo1	2.109		C330007P06Rik	-1.96
NAP070910-1	2.109		EG546361	-1.96
Sox10	2.107		ENSMUST00000050697	-1.959
Nono	2.106		Rps15a	-1.959
2900042B11Rik	2.105		Ndufa2	-1.959
Chrm4	2.104		D8Ertd738e	-1.959
Ybx2	2.104		Fkbp1b	-1.959
Lgals2	2.102		A930038C07Rik	-1.958
Itfg1	2.099		NAP060054-1	-1.958
AK081483	2.097		Ik	-1.958
Psmd11	2.097		Comp	-1.958
Darc	2.096		Mapt	-1.957
Ebf4	2.096		Gsta4	-1.957
Rpl22l1	2.09		Rpia	-1.956
Fgf8	2.089		1110029E03Rik	-1.955
Mbd4	2.088		Asah1	-1.954
Oscar	2.088		Lrrc24	-1.954
Uhrf1	2.088		R3hdm1	-1.954
Zswim6	2.088		Anapc5	-1.953
Idh2	2.087		Bin1	-1.953
ENSMUST00000090782	2.086		Pbx4	-1.952
Socs1	2.086		BC033430	-1.95
Ndufs2	2.085		Mpv17l	-1.95
4632419K20Rik	2.085		Hmgcs2	-1.95
Herpud2	2.083		Igfbp4	-1.95
Bola2	2.082		4632415L05Rik	-1.949
Clnk	2.081		Btbd6	-1.949
CA495516	2.08		Parc	-1.949
Zfp704	2.079		Snapc4	-1.948
B230219D22Rik	2.078		Gba2	-1.947
ENSMUST00000062058	2.078		Mapk14	-1.947
Zfr	2.078		1700120B06Rik	-1.947
Dnalc4	2.076		Gpr162	-1.945
Atn1	2.073		Gstm3	-1.945
TC1677080	2.073		C030011O14Rik	-1.945
Rpl29	2.071		Nnt	-1.942
Emp3	2.07		BC062114	-1.942
Atp7b	2.07		Ccdc92	-1.941
Trmu	2.07		Cml4	-1.941
Proc	2.068		Rragd	-1.941
4933424B01Rik	2.068		Spef1	-1.941
LOC665775	2.066		MGC118210	-1.941
AK043486	2.063		Crebl2	-1.941
Ylpm1	2.063		TC1677245	-1.94
Ecm1	2.062		Lime1	-1.939
Samd4	2.061		Nptn	-1.939
Mylk2	2.06		Tcfe3	-1.939
Sash1	2.06		Las1l	-1.939
2410022L05Rik	2.06		Mgea5	-1.939
AK016792	2.06		2810457I06Rik	-1.937
Dnajc17	2.06		2900078C09Rik	-1.937
Ifna12	2.059		D19Ertd721e	-1.937
A_51_P182813	2.058		Rpl38	-1.935
Adamts12	2.056		Cd2ap	-1.935
Ipo7	2.056		D430041B17Rik	-1.934
Rab30	2.056		Zcchc18	-1.934
4930579G24Rik	2.055		Lrp11	-1.933
Elovl1	2.055		Rps28	-1.933
3110004L20Rik	2.053		AK008862	-1.932
Htatip	2.052		Thrb	-1.931
AK048343	2.051		Arid3a	-1.93
AK082036	2.051		Mfng	-1.929
Gpr62	2.051		Rnasen	-1.928
Wdr25	2.05		Gpr37l1	-1.927
Lrp8	2.05		Polr3gl	-1.927
Kcnj8	2.05		Plekho1	-1.927
Tle2	2.045		Gabrg2	-1.923
Med18	2.044		Slc29a4	-1.923
Syt10	2.042		1700073E17Rik	-1.922
AY761185	2.042		Srr	-1.921
Mapk10	2.042		Kazald1	-1.921
D230004J03Rik	2.041		Hist2h2be	-1.921
Cd44	2.04		D130059P03Rik	-1.92
Klrb1b	2.04		Trim37	-1.92
D19Wsu12e	2.04		Trit1	-1.92
1700020L24Rik	2.039		Cspg3	-1.92
LOC634588	2.038		4632427E13Rik	-1.919
Iah1	2.038		BC060266	-1.919
2810428I15Rik	2.037		Lypd6	-1.919
Idh3b	2.037		Mtch1	-1.919
Irf2	2.036		Tmie	-1.919
TC1708273	2.036		E130112L23Rik	-1.918
Gtf2b	2.035		Ap3m2	-1.918
Olfm3	2.034		Ghitm	-1.918
1700029P11Rik	2.033		Sgpp2	-1.917
Sac3d1	2.032		Rhobtb2	-1.916
Sart1	2.031		AK028520	-1.915
Pgd	2.03		Sox9	-1.914
H19	2.03		Alkbh6	-1.914
Anpep	2.029		1110006G06Rik	-1.914
ENSMUST00000037055	2.029		Chchd2	-1.914
Rfxdc2	2.026		Rcn2	-1.913
Mettl9	2.026		Gdi2	-1.913
Serpina1b	2.026		Tgm2	-1.913
Dazap2	2.024		AK077363	-1.912
NAP018285-001	2.024		Lonp1	-1.912
Rhoc	2.022		Smarca2	-1.912
BC013476	2.021		Hbld2	-1.912
Cdc73	2.02		9530091C08Rik	-1.911
Tpr	2.02		B230208H17Rik	-1.911
Kcnd3	2.02		Ikbkg	-1.91
Hist3h2bb	2.019		Sympk	-1.91
Arid1a	2.017		3110082D06Rik	-1.909
4930571C24Rik	2.014		Kcnn4	-1.909
Pcdhb21	2.014		Dip3b	-1.906
Prpf19	2.013		Ppp1r12b	-1.906
NAP053239-1	2.011		Dtwd2	-1.905
Gyk	2.008		Tmem40	-1.905
9530058B02Rik	2.008		Impact	-1.904
BC018371	2.007		Usp20	-1.904
Best1	2.007		Tnpo2	-1.904
Gm22	2.004		Nkx1-2	-1.902
5730522E02Rik	2.001		Olfr1495	-1.902
Dek	2.001		Cplx3	-1.902
Tram2	1.999		1700027N10Rik	-1.901
Zfp462	1.999		2310005P05Rik	-1.901
Ccnb1	1.998		Crtac1	-1.901
Kctd20	1.997		1700069L09	-1.901
A_51_P395309	1.996		NAP112946-1	-1.9
AK046053	1.996		Rhoq	-1.899
Chrm1	1.996		4922501C03Rik	-1.899
Cntn2	1.996		1700088E04Rik	-1.899
Atxn2	1.995		4930504H06Rik	-1.898
Zfp715	1.995		Ndufb11	-1.897
Rasl11a	1.995		AK051484	-1.897
6030442H21Rik	1.992		1700020C07Rik	-1.897
Ldlr	1.988		Chchd7	-1.897
1700019N19Rik	1.986		Arc	-1.895
Dctn2	1.986		Dexi	-1.895
ENSMUST00000087235	1.985		Grin2b	-1.895
March3	1.984		Ulk2	-1.894
Thada	1.984		Mcl1	-1.894
Wdr81	1.984		Tek	-1.893
Prdx4	1.984		C130038G02Rik	-1.892
Tnfaip8l1	1.983		Slc35e3	-1.891
Prg4	1.983		Atxn7	-1.891
3110001I20Rik	1.981		4930544G21Rik	-1.891
B230218O03	1.98		Nol7	-1.89
Cnot1	1.979		Ptprs	-1.888
Plekha3	1.979		BC027561	-1.888
Adamts7	1.978		Tnni3	-1.888
Psors1c2	1.978		Sfrs16	-1.887
Cabp4	1.978		0610008C08Rik	-1.886
A_52_P980948	1.976		Aldh1a7	-1.886
Dpysl2	1.975		Pcdh8	-1.886
Cuedc1	1.972		Slc39a4	-1.886
Olfr123	1.972		Tasp1	-1.886
Nedd8	1.972		Gkap1	-1.886
Rps26	1.97		4930579G22Rik	-1.886
AW146154	1.969		Zfp329	-1.885
Tas1r1	1.969		LOC676870	-1.885
Olfr570	1.967		Mapk8ip2	-1.885
Nfyc	1.966		Slc13a3	-1.885
A_52_P772671	1.965		Armcx1	-1.884
Ccr9	1.964		Bmyc	-1.884
Dnali1	1.964		Acadm	-1.884
1700012H17Rik	1.963		1700123D08Rik	-1.883
Taf10	1.961		AK041146	-1.883
Nosip	1.96		AK077428	-1.883
Mrgprg	1.959		Fkbp3	-1.883
Car13	1.958		Noc2l	-1.883
Hsdl2	1.958		Camsap1	-1.882
NAP051367-1	1.957		Usf2	-1.882
Gpha2	1.956		TC1644790	-1.881
Glt1d1	1.954		LOC545013	-1.881
Pdlim7	1.954		Serhl	-1.881
ENSMUST00000099983	1.953		Ski	-1.881
ENSMUST00000095768	1.951		2310003F16Rik	-1.88
LOC672434	1.951		9830002I17Rik	-1.88
Surb7	1.949		Sipa1	-1.878
Celsr2	1.948		AK052874	-1.877
Fhl3	1.948		Atp5b	-1.877
Vpreb3	1.946		Rassf2	-1.877
Il6	1.944		2900002H16Rik	-1.876
Fgd1	1.943		Ift172	-1.874
Mta3	1.943		Noxo1	-1.873
Muc4	1.943		Scn3b	-1.873
Bcorl1	1.937		BC011248	-1.873
Ptpn12	1.937		Atp6v1f	-1.872
Il1r1	1.937		Gad2	-1.872
Scarb2	1.935		1110020P15Rik	-1.87
Il2rg	1.934		Wfs1	-1.87
Ubtd1	1.934		Atp13a4	-1.869
Csh1	1.933		4931428F04Rik	-1.868
Trex2	1.933		Pisd	-1.868
D230002A01Rik	1.932		Fgd3	-1.868
NAP112590-1	1.93		F5	-1.867
Pin4	1.926		Figf	-1.866
Olfr63	1.924		Wbp1	-1.865
LOC669304	1.923		Hspa12b	-1.865
NAP027294-1	1.923		Akt1	-1.864
Rkhd3	1.923		Glrx5	-1.864
Tlm	1.921		1500031L02Rik	-1.863
4930528F23Rik	1.92		Abhd3	-1.863
Mars	1.92		2310032F03Rik	-1.863
Fxn	1.92		Msx1	-1.863
Phf12	1.918		LOC622404	-1.862
Mcts1	1.917		Pet112l	-1.862
Olfr684	1.916		Ldb1	-1.862
Hapln3	1.916		AK045826	-1.862
Srgap1	1.916		Ecsit	-1.86
NAP113288-1	1.915		L3mbtl2	-1.86
Plekhc1	1.915		Sh3gl2	-1.86
Gja7	1.915		Tyk2	-1.859
5330439M10Rik	1.914		1300001I01Rik	-1.858
Slc14a2	1.913		Stard10	-1.858
Ptk7	1.913		Ccdc12	-1.858
1700019O17Rik	1.912		Srf	-1.858
Anp32e	1.912		Phf1	-1.858
Gng5	1.912		Tgm5	-1.857
Serpina1d	1.912		Dci	-1.857
Pcyox1l	1.912		Cartpt	-1.857
TC1628823	1.911		Pde8a	-1.856
Cyr61	1.91		Sspn	-1.856
Arl8a	1.91		Stx16	-1.856
Enpp6	1.909		Arhgap12	-1.855
Lypla2	1.909		Rnf11	-1.855
Rhod	1.908		Arl6ip4	-1.855
Cetn1	1.908		2700046G09Rik	-1.855
4933440M02Rik	1.907		Mtmr6	-1.854
Nol4	1.907		Frmd4a	-1.854
Tiaf2	1.906		Kcnj12	-1.853
Tmco7	1.906		D3Ertd300e	-1.852
Akr1b3	1.906		Nucb2	-1.852
Slc27a3	1.905		Vars2l	-1.852
Mrpl27	1.905		Ndufc1	-1.852
4832428G11Rik	1.905		Gpi1	-1.852
Sh3rf1	1.905		1700029I15Rik	-1.851
Slc36a3	1.904		ENSMUST00000049684	-1.851
NAP029158-1	1.902		Camk1	-1.85
Zdhhc20	1.902		Cmya5	-1.85
NAP062176-1	1.901		Atp1b1	-1.849
2410187C16Rik	1.899		Chrnb2	-1.849
Gpr161	1.898		Nat13	-1.848
EG621431	1.897		Tpi1	-1.848
Cygb	1.896		Ciz1	-1.847
Top3a	1.895		Hey1	-1.847
2310021P13Rik	1.893		Hsbp1	-1.847
Foxq1	1.892		Rassf3	-1.847
Slc5a11	1.892		0610012G03Rik	-1.846
Cenpf	1.89		Cox6b1	-1.846
4733401H18Rik	1.887		Mgrn1	-1.845
Psmc4	1.885		Pik4ca	-1.845
1700113O17Rik	1.884		TC1602553	-1.845
Clp1	1.883		Usp12	-1.844
LOC673099	1.881		3322402L07Rik	-1.844
Ppox	1.88		Rnf149	-1.842
Polr2i	1.879		Tcte1	-1.842
Ptpre	1.879		AK046230	-1.841
St3gal4	1.879		Dusp22	-1.841
Mgea6	1.878		8030451K01Rik	-1.84
Fert2	1.877		Ttc9	-1.839
Dullard	1.876		Tdrd3	-1.839
BC019561	1.875		Ceacam1	-1.839
NAP108708-1	1.875		Cul4b	-1.837
Crim1	1.874		Supt5h	-1.836
Racgap1	1.871		Abhd1	-1.836
Kif2c	1.871		Bmpr1b	-1.835
2010110P09Rik	1.869		Mef2d	-1.835
Gpbp1	1.865		AY423051	-1.835
Tm9sf1	1.865		2210015D19Rik	-1.834
AK089909	1.865		Ndrg3	-1.833
Ubxd8	1.864		Idh3g	-1.833
Clybl	1.863		Nek9	-1.833
Ect2	1.862		Slc37a2	-1.833
Slc25a5	1.862		Nr2e1	-1.832
Arv1	1.861		Rab11fip3	-1.832
Tssk6	1.861		Tmem135	-1.832
1700041C02Rik	1.859		Ugt1a6b	-1.831
Mug2	1.859		2610020C11Rik	-1.83
Tagln2	1.859		Madd	-1.829
Olfr656	1.858		Lix1	-1.829
BB551773	1.858		Mobk1b	-1.829
Sost	1.857		Sord	-1.828
4930417M19Rik	1.856		Sub1	-1.827
Chrd	1.856		A730098D12Rik	-1.827
Mov10	1.856		D930015E06Rik	-1.826
Vps25	1.855		Pex11a	-1.826
Acat2	1.855		C130065N10Rik	-1.825
Aldh1l1	1.855		Adamts16	-1.825
Tubb2c	1.854		4632411B12Rik	-1.824
Dpp3	1.853		Ube2v1	-1.824
Btbd5	1.852		Tbc1d2	-1.822
4732418C07Rik	1.851		Mfsd4	-1.822
Rpl24	1.851		Mafg	-1.821
Ckap4	1.85		Zfp768	-1.82
TC1716094	1.85		8030453O22Rik	-1.82
5830468F06Rik	1.847		Myo1e	-1.82
Rnf10	1.845		Rad21	-1.819
Cp	1.844		Rshl2b	-1.819
Tpx2	1.844		AW112037	-1.818
Rnd1	1.843		Zfp14	-1.818
Ccnd2	1.843		Kcnh6	-1.818
Ptges	1.842		Gna12	-1.817
Tmc1	1.842		Vdac1	-1.817
Defb3	1.842		Slc25a28	-1.816
Pcdha6	1.841		AI462493	-1.816
Ppp2r2a	1.841		Capns2	-1.815
Enpp4	1.841		Npc2	-1.815
Cugbp2	1.841		Lrsam1	-1.814
BC050196	1.839		Grasp	-1.814
Pole	1.838		1110031B06Rik	-1.813
Hnrpf	1.838		D330017J20Rik	-1.813
Scarf2	1.837		Ndufs5	-1.813
Usp39	1.836		Ttbk2	-1.813
Eef1g	1.836		Arhgef10l	-1.813
4933439F11Rik	1.836		A330102K04Rik	-1.812
1700116B05Rik	1.835		LOC382344	-1.811
Dlx6as	1.835		Pgrmc1	-1.811
Tcfl5	1.834		A630001G21Rik	-1.811
LOC637313	1.833		Ttc7	-1.811
Bri3	1.832		Dnajc7	-1.81
Crkrs	1.832		Git2	-1.81
Mier3	1.831		2310030N02Rik	-1.809
B830017H08Rik	1.83		D4Wsu53e	-1.809
C130039O16Rik	1.83		Gstm1	-1.809
Rhbdl3	1.83		Slc25a35	-1.809
Slc4a4	1.83		AI851716	-1.809
A_51_P327496	1.829		5630401D06Rik	-1.808
Mtif2	1.827		9930017N22Rik	-1.808
Iars	1.827		B3gat1	-1.808
Gal3st1	1.826		1700080G18Rik	-1.807
Lsm14a	1.825		Crb2	-1.807
Sntg1	1.825		Stambpl1	-1.807
Mcm2	1.824		Tmem46	-1.807
Efna3	1.824		Zfp770	-1.807
TC1706895	1.823		Slit3	-1.806
4930429A22Rik	1.822		Blvrb	-1.805
Cldn14	1.821		Nod1	-1.804
Fbxo2	1.82		2210011C24Rik	-1.803
Mid2	1.818		1700007K13Rik	-1.803
Trip12	1.818		Bag1	-1.802
Ddx41	1.817		Uqcrq	-1.802
Serpina1c	1.817		NAP122883-1	-1.802
Prpf40a	1.816		1110008J03Rik	-1.801
Apex1	1.815		2310009B15Rik	-1.801
Axin1	1.814		1110002B05Rik	-1.8
Tcf7l2	1.814		Man2b2	-1.8
Kit	1.814		Rfk	-1.8
ENSMUST00000099744	1.813		Spock2	-1.799
Olfr1445	1.813		BC003331	-1.799
Tle3	1.813		ENSMUST00000077435	-1.799
Pigz	1.812		Fnbp1l	-1.798
Gpt1	1.811		G6pc3	-1.798
Cyfip2	1.81		6330416G13Rik	-1.797
Eif4e2	1.81		Cep110	-1.797
Sumo2	1.81		Myl2	-1.797
TC1709780	1.81		Ndufb2	-1.797
Rbm22	1.805		Spint2	-1.797
Sdc1	1.805		4930535E21Rik	-1.797
Tdp1	1.805		Dynlrb2	-1.796
Skiv2l2	1.805		Gramd1b	-1.796
NAP028715-1	1.804		Mak10	-1.796
Cenpl	1.804		Nxn	-1.796
Smarcd2	1.804		Zmat4	-1.796
Lrrc41	1.803		AK089832	-1.796
Ctrl	1.801		X99384	-1.796
LOC670811	1.799		A230050P20Rik	-1.795
AK035749	1.798		Hmgn1	-1.795
Ptpn4	1.798		2010107E04Rik	-1.794
BQ033444	1.797		Dvl1	-1.794
Dlc1	1.797		Mmaa	-1.794
Sepx1	1.797		AK048085	-1.794
1700092C17Rik	1.795		4930555K19Rik	-1.793
Cldnd2	1.794		BB429249	-1.793
P2rx4	1.792		Frrs1	-1.793
A_52_P1053662	1.791		Spg7	-1.793
Odf3	1.791		Osbpl11	-1.793
4833411C07Rik	1.79		C030009O12Rik	-1.791
TC1724619	1.789		Slc45a4	-1.791
1600014K23Rik	1.788		Rps6ka4	-1.791
Mrg1	1.788		Dhx35	-1.79
Ptprcap	1.788		Slc25a23	-1.79
Rasgrp4	1.788		LOC622665	-1.79
AK139506	1.787		Ap1g2	-1.79
Dnm3	1.787		Timp2	-1.79
Flna	1.785		Kif27	-1.79
Gpihbp1	1.785		Adck5	-1.789
NAP103733-1	1.785		Bcap29	-1.789
Ckap2	1.785		BC017158	-1.787
1700124K17Rik	1.784		Bckdha	-1.787
Prkg1	1.784		Cdk5rap3	-1.787
Rbmx	1.784		Ccdc124	-1.787
Pdgfrl	1.783		Atp5s	-1.786
[truncated: 1,747 more rows]

## Sheet: Comparison 4
Non-angiogenic brain tumor stroma Vs Mature GBM tumor stroma
Gene	Fold change - upregulated		Gene	Fold Change - downregulated
Gria1	21.092		Sp8	-62.601
2010317E24Rik	8.9		Pitx1	-18.013
Fstl5	8.689		Hs3st3b1	-15.165
AI839735	8.504		Col1a1	-12.739
Fabp7	7.773		Nmb	-11.446
AI841971	7.094		Loxl2	-10.76
AY512922	6.765		Fgfr1	-10.348
AI854517	6.534		Serpina1d	-9.602
Ak5	6.356		Postn	-8.603
Grm5	6.296		Capg	-8.491
Cspg5	6.282		NAP113376-1	-8.37
Emid1	6.168		Col6a3	-8.297
Cdo1	6.024		AK079094	-7.973
Lrfn2	5.902		Kcnj8	-7.673
Spaca4	5.721		Lamb1-1	-7.663
Zdhhc2	5.549		Abcc9	-7.614
Tub	5.423		Dach1	-6.917
Cpne4	5.309		Pdlim4	-6.899
Pcdh20	5.276		Ednra	-6.72
9630041G16Rik	5.217		NAP061671-1	-6.655
Car8	5.188		Rgs5	-6.584
Bex2	5.144		Col4a2	-6.349
Pdzrn4	5.133		Meox2	-6.267
Tmem28	5.096		Nid2	-6.211
Ednrb	5.043		Mgp	-6.147
6530401D17Rik	5.034		Emilin1	-6.107
AK140658	4.959		Nid1	-6.089
Nxph1	4.958		LOC194985	-6.052
Rasgrf1	4.941		Spp1	-5.899
Rprm	4.938		Prg4	-5.888
Rnf180	4.853		Col4a1	-5.839
Gng3	4.839		Hoxb2	-5.712
Rlbp1	4.829		Alas2	-5.665
AI595406	4.804		Odz3	-5.663
Dos	4.76		Bche	-5.539
Dbx2	4.753		Heyl	-5.538
Bcan	4.716		Cd248	-5.53
Kcnmb4	4.692		Arhgdib	-5.513
Dusp26	4.689		Col5a2	-5.455
CN524910	4.648		Tgfb1	-5.449
Frmd3	4.629		Higd1b	-5.412
Nsg1	4.599		Mobp	-5.363
Cspg3	4.591		5730416F02Rik	-5.36
Col11a1	4.588		Col5a3	-5.128
Tmem100	4.526		Nfix	-5.123
Spsb4	4.472		1700125D06Rik	-5.067
A930017N06Rik	4.468		1700003O08Rik	-5.063
1700086L19Rik	4.418		Krtap6-1	-5.029
Efcbp2	4.396		Fstl1	-5.023
Stmn3	4.366		LOC631366	-5.019
Vwc2	4.361		Trip6	-5.015
Eya1	4.351		Serpinh1	-5.013
Megf11	4.343		Hba-a1	-5.011
Fxyd6	4.34		Itgb3	-5.008
Il17d	4.322		Abi3	-4.994
Svop	4.322		Gja7	-4.95
C77370	4.317		Gja4	-4.916
Irx1	4.267		Serpina1b	-4.913
Jph3	4.266		Meis1	-4.889
Irx6	4.254		Pla1a	-4.877
TC1610244	4.245		8430408G22Rik	-4.868
Kcnip3	4.223		Kcne3	-4.819
Dner	4.203		Des	-4.817
Rap1gap	4.148		Ppic	-4.75
Fgf12	4.146		Tbxa2r	-4.72
Slitrk1	4.131		NAP020770-001	-4.629
Kcnd2	4.123		Ch25h	-4.615
Ckmt1	4.091		Tmem45a	-4.561
Dbpht2	4.07		Serpine1	-4.528
Panx1	4.038		Hoxb4	-4.501
Cbr3	4.035		Hbb-b1	-4.494
Sall3	3.966		NAP114978-1	-4.483
0610040J01Rik	3.957		Angpt2	-4.457
Neto1	3.953		1110006O17Rik	-4.436
Lrrtm3	3.945		Cd93	-4.435
C030002O17Rik	3.941		Stab1	-4.417
TC1655572	3.92		Rnf183	-4.41
Dab1	3.91		Adm	-4.39
Nrxn1	3.898		Ripk3	-4.388
4833424O15Rik	3.892		Pdlim1	-4.373
Tro	3.883		Cdkn3	-4.365
Chgb	3.867		Bgn	-4.344
Trim9	3.857		Grb10	-4.337
Lrrn2	3.838		Actc1	-4.326
Slc1a6	3.82		Pcdh12	-4.32
Tmem121	3.82		Cpa1	-4.262
Fzd9	3.8		Ttyh1	-4.254
Scn3b	3.742		Plaur	-4.22
Dtl	3.688		Col3a1	-4.195
Susd4	3.681		Ggtla1	-4.174
Ppp1r14c	3.678		Met	-4.134
LOC676640	3.673		1110025L11Rik	-4.116
Chrdl1	3.663		Sec14l3	-4.112
BF472673	3.661		Procr	-4.109
Car10	3.637		Pdlim7	-4.091
BC006942	3.636		Tgfbi	-4.076
Syn2	3.627		Tsc22d3	-4.063
Sult4a1	3.607		ENSMUST00000074789	-4.031
Tnrc4	3.596		Cast	-4.018
Has2	3.59		Art3	-4.01
D430019H16Rik	3.588		Aspn	-3.998
Shd	3.579		Serpina1c	-3.914
D430041B17Rik	3.578		Vtn	-3.906
Scn8a	3.578		Itga1	-3.881
Ctnnd2	3.57		Acta1	-3.867
Slitrk6	3.566		Rfxank	-3.862
Wdr40b	3.556		Gata2	-3.83
2310045A20Rik	3.554		Col15a1	-3.815
D3Bwg0562e	3.524		Tuba-rs1	-3.803
Sox6	3.509		Krt75	-3.798
Rtn1	3.501		Cdh5	-3.784
Tceal3	3.499		Ncf2	-3.745
Rgs7	3.491		LOC670046	-3.735
Rab3b	3.47		Efnb2	-3.73
Ugdh	3.47		NAP029777-1	-3.726
H2afy3	3.463		Lama2	-3.717
Brunol5	3.458		Ctgf	-3.704
Ung	3.455		Pcdh10	-3.684
Nlgn1	3.441		Rab13	-3.671
Egr4	3.433		Aldh1l1	-3.668
E330039K12Rik	3.43		Foxo6	-3.665
Tmem63c	3.422		Insm1	-3.639
Reep2	3.417		Centa2	-3.621
Rimbp2	3.414		Ccbp2	-3.618
E130304F04Rik	3.411		Lgals1	-3.617
Grik4	3.408		Hspb1	-3.593
2900062L11Rik	3.383		Krtap6-3	-3.586
Disp2	3.37		LOC676153	-3.572
Mast1	3.362		S100a11	-3.57
Plxnc1	3.36		Mylk	-3.557
Ptprs	3.354		Srpx	-3.549
Pkmyt1	3.347		NAP061138-1	-3.549
Lrp11	3.332		Fkbp10	-3.546
Il1rap	3.327		Col1a2	-3.538
E130309F12Rik	3.324		Prss23	-3.535
Dpp10	3.324		Rtn4r	-3.53
Dfna5h	3.312		Eif1a	-3.529
Ttc9b	3.307		Wfdc1	-3.518
Zfp428	3.306		Cap1	-3.48
Lgi2	3.291		Gpr30	-3.442
Abcg4	3.287		NAP103812-1	-3.44
Wisp1	3.286		Fxyd5	-3.431
Khdrbs2	3.277		Timp1	-3.425
Masp1	3.271		Actn1	-3.417
Amy1	3.271		Hic1	-3.411
Col20a1	3.264		F10	-3.386
Sulf2	3.264		Sema3g	-3.383
Pkia	3.255		Ucp2	-3.374
Pdxp	3.242		Serping1	-3.36
Gm96	3.232		Tinagl	-3.358
7530428D23Rik	3.201		Pcdh18	-3.357
Mcm5	3.199		Uaca	-3.356
2610100L16Rik	3.19		4932438H23Rik	-3.343
Hectd2	3.189		BC017612	-3.33
A830059I20Rik	3.189		Trpc6	-3.317
AK078446	3.174		Tbx3	-3.31
Fchsd2	3.164		Emp3	-3.303
8430415E04Rik	3.16		Cnn2	-3.297
Dach2	3.152		Epha2	-3.287
Luzp2	3.151		ENSMUST00000079391	-3.283
3632451O06Rik	3.149		Stard8	-3.278
Ccdc106	3.149		Opn5	-3.277
AK045458	3.149		Col5a1	-3.276
9030205A07Rik	3.148		NAP000003-006	-3.27
Nsg2	3.146		A_51_P507578	-3.25
Gap43	3.14		Mcam	-3.241
Myo5a	3.14		Cxcl4	-3.24
Pole	3.126		Thy1	-3.233
Gprasp1	3.119		Txnip	-3.227
ENSMUST00000068394	3.111		Kdelr3	-3.224
Slc6a15	3.108		NAP027859-1	-3.222
D330027G24Rik	3.089		Col18a1	-3.217
Snap91	3.089		Scarf1	-3.208
Add2	3.085		Plp2	-3.196
Asns	3.071		Jph2	-3.195
Prkg2	3.07		Egflam	-3.194
Cspg4	3.041		Disc1	-3.194
4930488B01Rik	3.041		Pcid2	-3.193
Rapgefl1	3.034		LOC435752	-3.185
Astn1	3.03		A_51_P305453	-3.18
Fignl1	3.026		Slc16a3	-3.176
Ctxn1	3.025		Eng	-3.151
Ankrd6	3.024		Trp53i11	-3.149
Gpm6a	3.024		Gpr4	-3.147
Npas1	3.023		Notch4	-3.14
Tacc2	3.022		Tmem88	-3.139
Hap1	3.019		9930013L23Rik	-3.135
Snx25	3.018		Wwtr1	-3.133
Grid2	3.016		Plac9	-3.133
Cdt1	3.006		Mrc2	-3.127
Qpct	3		Tmem16a	-3.123
Spin2	2.999		Myh11	-3.106
Gprin1	2.999		BC026782	-3.088
Gabrb3	2.998		AI840826	-3.088
Dhrs13	2.997		Rcsd1	-3.08
Glce	2.996		AY027861	-3.076
A330019N05Rik	2.99		Ccl11	-3.075
Ncald	2.98		Dysf	-3.075
2900056L01Rik	2.973		A_51_P402908	-3.074
E030049G20Rik	2.965		Nos3	-3.068
P2rx7	2.964		Edn1	-3.065
Pcdh15	2.963		Bub1b	-3.058
Clstn3	2.963		Ephb4	-3.058
Centg1	2.963		Tcfap2a	-3.055
Galnt14	2.96		B230218O03	-3.052
Ppm1e	2.958		Emp1	-3.047
9330188P03Rik	2.951		Cald1	-3.046
Vstm2	2.939		Lama4	-3.036
D16Bwg1494e	2.932		H2afx	-3.034
4631416L12Rik	2.927		Tfpi	-3.033
Pcdh8	2.926		Vegfa	-3.03
BU920841	2.917		Anxa2	-3.019
Hnrpdl	2.911		Adamts2	-3.003
Nefl	2.908		Mttp	-3.002
2310006M14Rik	2.903		Dennd3	-2.994
Nap1l2	2.899		Loxl1	-2.99
9630020C08Rik	2.899		Thbd	-2.989
Nfkbil2	2.893		Lect2	-2.973
Rnf43	2.889		Fes	-2.973
Nanos1	2.889		1810015C04Rik	-2.97
Negr1	2.883		Mxra8	-2.965
Dlgap1	2.878		Ppie	-2.964
Deb1	2.866		Mtap6	-2.962
Prr6	2.864		Gcnt2	-2.954
Grip1	2.862		Mlkl	-2.953
Ank1	2.858		Ankrd37	-2.951
D12Ertd553e	2.852		Rgs4	-2.948
Mpp3	2.85		Smap1	-2.947
A2bp1	2.837		Lyl1	-2.947
Rutbc1	2.835		Alg13	-2.938
AI593442	2.833		Trpv2	-2.937
Igsf4d	2.825		Psmb9	-2.937
Lrrtm2	2.819		Atf3	-2.935
Zcchc12	2.819		Centd3	-2.933
Hcn3	2.812		Col7a1	-2.927
Nup210	2.808		Kcnq1	-2.922
Plscr2	2.797		Mrvi1	-2.92
Nudt11	2.793		Anpep	-2.919
Bex1	2.788		Apln	-2.915
Cpxm1	2.782		4930544G11Rik	-2.915
Rps6kl1	2.766		H2-M10.2	-2.91
Uhrf1	2.763		Id1	-2.909
2900078E11Rik	2.758		Cnih2	-2.904
Frmpd1	2.758		Pcmt1	-2.904
Naprt1	2.756		Spry2	-2.898
Tmem118	2.756		Gtpbp4	-2.894
Kcnj16	2.752		Akr1b8	-2.89
AI504432	2.751		Kitl	-2.881
Atp1a3	2.751		Pecam1	-2.872
Mmp17	2.749		Sez6l	-2.871
Gtl3	2.744		Cxcl12	-2.864
Chd5	2.742		1810011O10Rik	-2.857
Gpr37l1	2.739		Adamts8	-2.85
Cadps	2.731		3110062M04Rik	-2.847
Gabra1	2.729		Arf5	-2.846
Lhfpl4	2.719		Akap2	-2.837
Phf21b	2.71		Flna	-2.827
Sox10	2.708		2010004A03Rik	-2.822
Krt1	2.706		Scube2	-2.82
Hist3h2ba	2.698		Btg3	-2.817
Adora1	2.695		ENSMUST00000065861	-2.816
Arl2bp	2.694		Arhgap29	-2.815
Tmem35	2.694		Itga6	-2.812
Mtap2	2.692		Tmem89	-2.79
BQ444971	2.683		Pgf	-2.786
Pou6f1	2.679		Gnai2	-2.781
AK162044	2.674		Ceacam1	-2.78
Cxcl14	2.673		Khk	-2.774
Anks1b	2.672		Tmem48	-2.773
BC060266	2.666		Rerg	-2.766
Kcnb1	2.658		Thbs2	-2.764
Aldh1l2	2.65		Rai14	-2.758
D7Ertd715e	2.648		Sox17	-2.752
Whsc1	2.647		Aig1	-2.751
Sppl3	2.647		C730027P07Rik	-2.747
Zfhx1a	2.638		Msln	-2.746
Galnt3	2.634		A730095J18Rik	-2.746
3110056O03Rik	2.631		AK047328	-2.743
Syce2	2.628		Rbpms2	-2.74
NAP121362-001	2.627		6230424C14Rik	-2.724
Igsf10	2.626		Nudt22	-2.711
C1ql3	2.626		Esam1	-2.709
Ppp2r2b	2.619		AW822216	-2.705
Chaf1b	2.619		Anxa3	-2.699
Prokr1	2.609		BC028528	-2.699
AU080014	2.603		Trim55	-2.698
Lypd1	2.599		Gpr124	-2.696
Lrrn6c	2.598		M77174	-2.691
Pcsk1n	2.596		Olfr544	-2.689
Kif21b	2.595		Actg2	-2.687
Nr2e1	2.587		D00570	-2.685
Dnmt1	2.583		Fgfr3	-2.679
AI850416	2.578		3110079O15Rik	-2.679
Asphd2	2.578		Stat6	-2.678
Gabrg1	2.573		Olfm3	-2.667
Dtx1	2.572		2010110P09Rik	-2.667
B230112C05Rik	2.571		Tgfbr2	-2.666
2810032E02Rik	2.571		Bdh2	-2.664
Itgb8	2.56		Mfng	-2.662
Lonrf2	2.556		Slc15a3	-2.661
Bex4	2.555		Foxo1	-2.659
Gpr162	2.55		Wac	-2.656
Tspan7	2.549		Tuba6	-2.655
Ttc3	2.545		Rrad	-2.651
Lor	2.54		Mustn1	-2.647
AK046848	2.54		Myo1e	-2.645
Unc5a	2.533		Enpep	-2.644
2410127L17Rik	2.532		D4Ertd22e	-2.644
Trim37	2.53		Rhbdf2	-2.643
Snapc4	2.528		Ptch2	-2.642
AI854703	2.527		Rasgrp2	-2.641
Ralgps2	2.52		NAP112590-1	-2.631
1500016O10Rik	2.52		Nudt1	-2.629
Tram1l1	2.516		Ttll4	-2.629
BC035537	2.512		Cbfa2t3h	-2.623
Pask	2.509		Rftn1	-2.622
Cobl	2.504		Dlx2	-2.622
Mcm2	2.492		Tle1	-2.621
Fndc4	2.491		Cdc34	-2.62
Ncapg2	2.49		Tlx2	-2.618
A230050P20Rik	2.481		Snai1	-2.617
Rasl11a	2.48		2900053A13Rik	-2.606
B3gat1	2.48		Sox7	-2.605
Nap1l5	2.479		Ctdspl2	-2.605
Coil	2.47		Asah3l	-2.604
Metrn	2.467		Ctnnbl1	-2.598
Sh3md4	2.466		Nkx2-5	-2.593
Dnm1	2.466		Emcn	-2.59
BM941461	2.456		Chmp2a	-2.59
TC1662444	2.454		Smarcd2	-2.582
Lrrc49	2.451		Prpf6	-2.579
Phf19	2.45		Lamb2	-2.573
Prim1	2.45		H13	-2.573
Cacnb3	2.449		Ube2m	-2.571
Gabra3	2.439		NAP062176-1	-2.571
Tph1	2.433		Ptgis	-2.569
Nsl1	2.431		Morn2	-2.567
BC022177	2.425		Rin3	-2.557
LOC673676	2.421		2610027C15Rik	-2.555
AK028004	2.417		Smad1	-2.554
BC033430	2.411		3110045G13Rik	-2.545
Nap1l1	2.41		Srpx2	-2.544
Gad1	2.409		Icam2	-2.543
Wdr22	2.409		Rbpms	-2.538
Pcp4	2.408		Arid4a	-2.537
Ela1	2.407		B4galt5	-2.534
A230070E04Rik	2.402		Id3	-2.529
Zwint	2.402		Bai2	-2.527
Rxrg	2.397		Ensa	-2.525
Chst3	2.393		Nnmt	-2.522
Hrasls	2.391		Tm4sf1	-2.519
Tssc4	2.385		Myh9	-2.514
Agl	2.385		Hoxa1	-2.513
BB345768	2.384		TC1695990	-2.511
Hunk	2.381		Gpc1	-2.511
Rasgef1a	2.376		Sema6a	-2.509
3110082D06Rik	2.375		BU962533	-2.507
Gldc	2.375		NAP030857-1	-2.505
Psrc1	2.371		Rasd1	-2.499
Dhfr	2.37		2210409E12Rik	-2.492
1700061J05Rik	2.37		Myadm	-2.492
Prdx2	2.368		Il6ra	-2.483
Amph	2.368		Pou3f2	-2.482
Pcgf6	2.367		2810022L02Rik	-2.482
6330569M22Rik	2.367		Crispld2	-2.481
Asrgl1	2.36		Sox18	-2.48
Traip	2.359		Anxa1	-2.48
Zik1	2.352		Fads3	-2.478
1500041B16Rik	2.35		Pcdh17	-2.478
Pbx4	2.35		Cdh4	-2.478
Txnrd1	2.348		Zap70	-2.473
Ntrk2	2.347		Ifitm2	-2.473
Hs6st2	2.344		Ecm2	-2.472
Chst10	2.344		NAP098046-001	-2.472
Nipsnap1	2.342		Pcdhb15	-2.47
Haghl	2.339		Olfml2b	-2.47
2610042L04Rik	2.339		Copz2	-2.466
Ranbp5	2.338		Plat	-2.466
AK082480	2.338		NAP113288-1	-2.465
Lrrc24	2.337		Rab37	-2.464
BC018242	2.337		Nes	-2.463
1810009O10Rik	2.336		AK004226	-2.462
Echdc2	2.336		Sh2b3	-2.462
5730406M06Rik	2.334		Tmsb10	-2.459
Pitpnm1	2.332		Cxcl7	-2.457
Cdk5r1	2.331		Ston2	-2.456
Pclo	2.324		Lama5	-2.455
Inpp5f	2.321		Rhod	-2.451
Snrp70	2.32		Prkcc	-2.45
Ppp1r1a	2.32		Trim16	-2.45
Trub1	2.319		Admr	-2.447
Dhx33	2.318		Vcl	-2.446
Rhcg	2.315		AI661453	-2.443
Acss1	2.314		NAP055718-1	-2.438
Abi2	2.313		ENSMUST00000071254	-2.434
Cxadr	2.312		Faim2	-2.431
2810008D09Rik	2.311		Prp2	-2.429
Omg	2.304		EG245472	-2.428
Epdr2	2.304		C80049	-2.425
Dbc1	2.304		NAP057019-1	-2.42
Brsk2	2.298		Ctrb1	-2.42
Slc2a13	2.297		Hoxd13	-2.419
Parc	2.291		NAP028543-1	-2.418
Cnnm1	2.289		9430057O19Rik	-2.418
Scrn1	2.286		Zmat5	-2.418
Zfp566	2.281		Ehd2	-2.408
Cdc7	2.277		C330016O10Rik	-2.405
Ccne1	2.275		Gbp2	-2.404
Elavl2	2.27		Cd97	-2.401
Galnt2	2.269		Ufd1l	-2.401
Ngfrap1	2.268		Cebpa	-2.401
Ankrd35	2.264		Itga7	-2.394
Sorcs1	2.258		Rad50	-2.394
Camkk2	2.257		Foxc2	-2.388
2700045P11Rik	2.251		6030408C04Rik	-2.388
BG294923	2.251		NAP061794-1	-2.387
Arpp21	2.249		Sap30	-2.382
C130030K03Rik	2.248		Sprr2b	-2.377
Xpr1	2.242		P2ry14	-2.376
Gm632	2.242		Fer1l3	-2.371
2610201A13Rik	2.242		Axl	-2.371
BB180072	2.234		Espl1	-2.367
Gdap1	2.234		Mall	-2.367
Rap2ip	2.233		Fabp4	-2.366
P2ry1	2.23		Mnd1	-2.366
Mrpl3	2.23		Xdh	-2.364
E130112L23Rik	2.229		Trim69	-2.352
Htra2	2.229		ENSMUST00000094783	-2.351
Prr16	2.228		Mbc2	-2.351
F730047E07Rik	2.219		Gm527	-2.348
Gins1	2.214		Rhbdl2	-2.348
Large	2.213		Fcgrt	-2.348
Topbp1	2.212		Gup1	-2.347
Lrrc4	2.211		Fen1	-2.347
Zcchc18	2.211		Tead2	-2.345
Scn2a1	2.21		1600014C10Rik	-2.345
Abtb2	2.209		Snf1lk	-2.343
Xrcc6bp1	2.204		Bcam	-2.342
Gmnn	2.203		5830482F20Rik	-2.34
Lime1	2.201		Smek1	-2.34
Thsd7b	2.2		Tfdp2	-2.338
2700038N03Rik	2.2		Nfatc4	-2.336
Tmem9	2.2		8430408O14	-2.336
Eml5	2.197		Irak2	-2.335
Slc4a8	2.194		Ecm1	-2.333
Serinc5	2.185		Rps6kb2	-2.328
D930050A07Rik	2.183		P4ha2	-2.324
AU040829	2.183		Nab2	-2.323
Bcl7a	2.182		Cdk6	-2.319
Clstn1	2.181		Nlgn3	-2.317
Zfp61	2.178		Arhgef15	-2.316
LOC232875	2.178		Anxa5	-2.315
Ppp1r9a	2.174		Pxmp2	-2.312
Sfrs16	2.167		Fndc3a	-2.31
Slc39a6	2.165		St3gal1	-2.304
Lgr5	2.165		E130203B14Rik	-2.303
Telo2	2.162		Pa2g4	-2.301
Pik3r2	2.162		CJ042244	-2.299
Akr1e1	2.155		Mal	-2.298
Nkrf	2.154		Sec14l1	-2.297
Clk4	2.154		Foxf2	-2.294
Hrh1	2.152		Atpbd4	-2.293
Tspyl3	2.15		3200002M19Rik	-2.288
Zfp238	2.149		Usp9x	-2.287
Grp	2.145		Lancl2	-2.283
Pcbd1	2.145		2610301F02Rik	-2.282
Nol5a	2.145		Susd2	-2.281
AK052606	2.142		Adcy4	-2.28
Tube1	2.141		ENSMUST00000077662	-2.278
St8sia1	2.141		Atbf1	-2.276
B230209C24Rik	2.141		Gmppa	-2.275
Phpt1	2.14		Sparc	-2.272
Gramd1b	2.139		Pigg	-2.272
Sgip1	2.139		9430071P14Rik	-2.267
Fdxr	2.136		LOC545174	-2.266
6430706D22Rik	2.134		BB385819	-2.26
Ube2t	2.133		Hdgfrp3	-2.26
Gpr123	2.133		Ap1s2	-2.258
Ect2	2.131		Nthl1	-2.257
C85492	2.13		Ppm1j	-2.254
B930095G15Rik	2.129		Colec12	-2.252
Tfdp1	2.124		Egfl7	-2.252
Zfp329	2.124		Dll4	-2.251
Tipin	2.123		Kpna2	-2.245
Dmrta2	2.121		Casq2	-2.24
Hirip3	2.121		Rab5c	-2.239
Tuba1	2.12		Asna1	-2.238
Scel	2.12		Lhfp	-2.235
Ankrd29	2.12		Wasl	-2.233
B3bp	2.119		Smarca5	-2.233
C1galt1	2.119		AK144717	-2.232
2900083I11Rik	2.119		Nudcd1	-2.228
Camk2n2	2.118		Jub	-2.227
Kif22	2.117		TC1665442	-2.226
Grik1	2.117		Rora	-2.225
Specc1	2.117		NAP027294-1	-2.223
Ppan	2.111		Crlf1	-2.221
Slc15a2	2.11		Abhd2	-2.217
Npdc1	2.105		Cxxc5	-2.217
Tnik	2.105		AW476689	-2.215
Zfp509	2.105		Tmem140	-2.215
Ankrd15	2.103		Hist2h2aa1	-2.214
Jazf1	2.101		Rras	-2.213
Mosc2	2.101		Mrcl	-2.213
Ccdc28b	2.099		Arhgap5	-2.212
Cand2	2.097		A830007P12Rik	-2.208
Pik4ca	2.096		2010106G01Rik	-2.204
Adamts3	2.094		E2f1	-2.203
4933439C10Rik	2.092		AW049765	-2.201
TC1713090	2.091		Tbx15	-2.199
Ahi1	2.091		Clec1b	-2.198
AK034056	2.09		Sh2d3c	-2.198
Krba1	2.09		Pold2	-2.188
Clu	2.09		Slc16a12	-2.187
Ddr1	2.088		1110005A03Rik	-2.187
Galnt10	2.087		Krtap16-7	-2.187
Zfp41	2.086		Kcne4	-2.185
Armc6	2.086		Cygb	-2.181
Brca2	2.086		Pdgfb	-2.179
Usp10	2.085		Cyp2r1	-2.179
Six1	2.083		2610529C04Rik	-2.179
Wdr17	2.081		2310009E04Rik	-2.179
Rragd	2.08		Rai1	-2.177
Rims2	2.08		Sh2b2	-2.176
Rhobtb2	2.078		Dnajc1	-2.174
Lsm7	2.077		Foxq1	-2.174
Glcci1	2.076		Myom1	-2.169
Blm	2.075		Prdx1	-2.168
Nhsl1	2.073		4930523C07Rik	-2.167
Sgpl1	2.073		Fzd2	-2.166
1110031B06Rik	2.073		Dpp9	-2.164
Slc19a2	2.07		Derl3	-2.163
Slc29a2	2.07		B3gnt2	-2.162
Bcl3	2.069		TC1679528	-2.162
Dph2	2.067		2410008K03Rik	-2.157
Zfp770	2.065		Hoxa6	-2.155
Sf3b1	2.064		Arhgef5	-2.155
Armcx4	2.064		Zfp385	-2.155
Extl2	2.063		Tgm2	-2.155
Mcm4	2.06		Alms1	-2.153
Slit2	2.057		Lgals9	-2.148
LOC331392	2.057		BC020535	-2.148
Smpd3	2.053		Acly	-2.144
Foxred2	2.053		EG620480	-2.144
Zfp60	2.053		Slc10a3	-2.143
Zbtb5	2.053		A_52_P437215	-2.141
Nphp4	2.052		TC1711584	-2.135
Bai1	2.051		Hoxa7	-2.133
Pfkfb2	2.05		Rsn	-2.133
4833420G17Rik	2.047		Gp1bb	-2.13
Rpgrip1	2.046		Fli1	-2.128
9430079G20Rik	2.046		Tmem79	-2.126
Qtrt1	2.045		Kifc1	-2.125
Eif1b	2.043		Arf6	-2.124
Strn4	2.042		Fhod1	-2.123
Pus7l	2.041		Sssca1	-2.123
A230083H22Rik	2.041		Gna-rs1	-2.121
Zmat3	2.041		Itih5	-2.121
Atpif1	2.039		LOC670106	-2.12
Cenpf	2.037		Crim1	-2.117
5430440L12Rik	2.037		Tmem116	-2.115
Ubtd2	2.037		NAP057030-1	-2.115
Fabp3	2.037		Ptprb	-2.114
Ccl19	2.037		Plk3	-2.113
Mast2	2.036		Lsm2	-2.109
Nedd1	2.035		Ckm	-2.108
Lin9	2.033		pPtp4a3	-2.108
Map3k7ip1	2.032		Acvr2a	-2.105
Slc1a3	2.032		Dcxr	-2.104
Abcd3	2.031		Sf3a2	-2.103
Sec22c	2.03		EG547424	-2.098
Timm10	2.029		Rcn3	-2.094
Robo1	2.027		1700121I08Rik	-2.091
AK034840	2.027		Il2rg	-2.09
Hmga2	2.025		Zfyve9	-2.088
Unc5c	2.024		Tnfaip2	-2.085
D12Ertd647e	2.022		Pla2r1	-2.085
Dzip1	2.022		Adfp	-2.084
Timp4	2.021		Inoc1	-2.084
Dpy19l3	2.021		Inpp5a	-2.084
Lgals2	2.021		Mbp	-2.083
9330151L19Rik	2.018		Itga11	-2.08
1110021L09Rik	2.017		Tsga14	-2.08
S100a1	2.016		Stk31	-2.079
5033414D02Rik	2.016		Aff4	-2.077
Kbtbd8	2.012		Tspo	-2.076
9430008C03Rik	2.01		Isoc2a	-2.073
Alkbh8	2.008		Wdr33	-2.072
Epn2	2.007		Gpr160	-2.071
Gale	2.006		Gprk5	-2.07
Ddhd1	2.006		Akr1c12	-2.065
Psmd3	2.006		NAP108447-1	-2.065
Dus3l	2.004		Crsp7	-2.063
Vegfb	2.004		Pkp4	-2.062
Grtp1	1.999		4933417E01Rik	-2.059
D530005L17Rik	1.999		Mmp11	-2.059
Ndufa9	1.999		Lgals3	-2.058
Pgm2	1.999		Ints12	-2.057
Thoc7	1.992		Ergic2	-2.057
Brwd1	1.992		Lmbrd1	-2.055
Fancd2	1.99		Wdr40c	-2.054
Tsen2	1.989		Ddit4	-2.051
Clstn2	1.989		Tec	-2.049
Pusl1	1.986		Tmem37	-2.046
Vcam1	1.985		A530054K11Rik	-2.046
Crtac1	1.985		Tmem39b	-2.045
2810449C10Rik	1.984		Pcp4l1	-2.044
Osgin2	1.982		Rg9mtd1	-2.043
6720401G13Rik	1.982		6330407G11Rik	-2.041
ENSMUST00000089208	1.98		Ech1	-2.04
Kctd4	1.98		Ehbp1l1	-2.038
2210417D09Rik	1.979		Gli3	-2.038
2810430M08Rik	1.979		Zfp148	-2.033
Ugcgl2	1.978		Rgma	-2.033
M77003	1.977		B430319H21Rik	-2.033
6430573F11Rik	1.975		Adipor1	-2.032
Ehd1	1.971		Tenc1	-2.032
2810432L12Rik	1.97		Ipo9	-2.031
A230051G13Rik	1.969		Mst1	-2.031
Rhbdd3	1.969		Pcdh9	-2.03
Ankrd11	1.969		Pck2	-2.03
Hmgb1	1.967		Rpl22l1	-2.028
2610206B13Rik	1.964		Enpp1	-2.026
Zfp414	1.963		Fgf1	-2.025
Brms1l	1.962		2210008N01Rik	-2.022
2610018I03Rik	1.96		5430407P10Rik	-2.022
Pde7a	1.953		Mycs	-2.016
Dck	1.952		Ilvbl	-2.015
Tmem56	1.952		Nr2f2	-2.015
Gpr85	1.95		3110009O07Rik	-2.012
Gtf2ird2	1.949		Acot3	-2.01
Herc3	1.948		Nfyc	-2.01
Dnahc2	1.947		St8sia6	-2.007
Rfc5	1.946		AK089482	-2.007
Papss1	1.943		Rasgrp4	-2.006
Fance	1.943		Dnalc1	-2.003
BC066028	1.94		BC006779	-2.001
Rhoq	1.939		TC1749865	-2.001
Exod1	1.937		ENSMUST00000029533	-2.001
B3galt1	1.936		NAP028292-1	-1.999
Ehmt2	1.936		Fahd2a	-1.997
Chd7	1.931		Gm128	-1.997
Zfp251	1.928		Mrpl40	-1.994
Gpr158	1.928		NAP057083-1	-1.993
TC1644790	1.927		Spata20	-1.993
2810485I05Rik	1.925		Sfrs12	-1.992
Wipf1	1.925		BC011209	-1.991
Ppil5	1.922		Lsm12	-1.991
Xpot	1.922		Prpf4b	-1.99
Ndufa13	1.921		Gnai1	-1.99
A030009H04Rik	1.921		Tnrc6b	-1.987
AK077083	1.92		Nrp1	-1.986
AK039631	1.92		NAP107236-1	-1.986
Prmt2	1.92		NAP056725-1	-1.986
R74862	1.919		EG229879	-1.985
Sart3	1.919		Casq1	-1.984
AJ290945	1.915		Mog	-1.983
Oxct1	1.913		Clec4d	-1.98
Gps1	1.912		Chrna5	-1.98
Smarcad1	1.91		Cntnap1	-1.979
Slc12a9	1.909		BC004728	-1.978
AK018134	1.908		Tmem147	-1.976
Riok2	1.907		Lrfn3	-1.976
Ppp2r3a	1.907		Myct1	-1.974
Inha	1.907		Baz2b	-1.971
Mthfd1l	1.906		Gprk6	-1.971
9630031F12Rik	1.905		ENSMUST00000101240	-1.97
Zfp291	1.904		Olfml1	-1.967
BC023202	1.901		Myl6b	-1.967
4833439L19Rik	1.898		Wibg	-1.967
Cds2	1.898		Cad	-1.965
Cpsf6	1.897		Kcnmb1	-1.964
Mbtd1	1.896		Gpr77	-1.964
Mphosph9	1.895		Ranbp2	-1.961
Zfp1	1.895		MGC38507	-1.961
Atp6v0e2	1.894		Itga5	-1.961
B3gat2	1.893		Farsla	-1.959
4632417N05Rik	1.892		Mettl2	-1.956
Arhgap20	1.892		Dpf3	-1.956
L2hgdh	1.891		Gpatch2	-1.955
Nudt19	1.89		NAP046244-1	-1.955
Fip1l1	1.889		Smtn	-1.95
Srm	1.889		Ubtd1	-1.949
Rps6kc1	1.889		Rbms1	-1.947
Smad5	1.887		TC1778823	-1.945
Syp	1.887		4930523C11Rik	-1.944
2210412D01Rik	1.885		Zfhx4	-1.943
Lrrc45	1.885		Ccni	-1.94
Msh3	1.884		Rab1	-1.94
Polm	1.884		Mgst3	-1.939
D1Bwg1363e	1.883		A_52_P771912	-1.938
D5Wsu178e	1.881		Asxl1	-1.937
2310037I24Rik	1.881		Zfand6	-1.934
Dexi	1.881		2900011O08Rik	-1.934
Wdr46	1.88		Dlc1	-1.932
Sacs	1.88		Nrarp	-1.93
LOC554327	1.88		Sema4d	-1.93
2410081M15Rik	1.878		Fubp1	-1.93
TC1663189	1.877		2010012C16Rik	-1.929
Evi5	1.877		Wiz	-1.929
Zfpm2	1.876		Pfn1	-1.928
AK017340	1.876		BC005685	-1.927
Rpp25	1.875		Tnks1bp1	-1.925
Mrps28	1.875		LOC435366	-1.924
Cstf1	1.873		Fgl1	-1.924
Sipa1l1	1.871		Lmo4	-1.923
Aars	1.87		Impdh2	-1.922
Srebf2	1.87		Pphln1	-1.921
Eef2k	1.87		Ckap5	-1.921
Fcho1	1.87		Pigf	-1.919
Gba2	1.869		2700049P18Rik	-1.918
Sncaip	1.869		Sorbs3	-1.918
Ttc14	1.868		Trip10	-1.917
Rfc4	1.868		4931403E03Rik	-1.916
Trim32	1.868		Vsig2	-1.914
Smarcb1	1.867		Apeh	-1.914
Dhcr7	1.866		AK049403	-1.914
4930555G01Rik	1.866		Tmem2	-1.912
Crls1	1.865		Dcamkl2	-1.911
Mfap3l	1.865		Rap2c	-1.911
AW124694	1.864		Hspa12b	-1.911
Tdrkh	1.863		Ebf1	-1.91
C330006K01Rik	1.863		Gpc4	-1.91
Zfp496	1.862		Palmd	-1.908
Kcnk1	1.862		Zfp58	-1.908
Xylt2	1.861		Gmps	-1.906
Gspt2	1.861		Zcrb1	-1.906
Cacna1d	1.861		Msn	-1.905
Hmgcll1	1.86		Ptp4a2	-1.905
Srr	1.86		Gp9	-1.905
Tmem132a	1.859		Cmas	-1.904
Rps13	1.859		Tbx18	-1.904
Hnrpll	1.858		Pdia5	-1.904
Smarcc1	1.856		Nrd1	-1.904
Agpat6	1.856		Prpf8	-1.903
Zfp687	1.854		Ncoa6	-1.901
Rasa3	1.854		Hyou1	-1.898
Pms1	1.851		Hoxb7	-1.897
Ttrap	1.85		Isyna1	-1.896
Chst7	1.85		LOC619863	-1.892
Hcfc2	1.848		Niban	-1.891
Zfp367	1.848		Cdc20	-1.891
Fkbp3	1.847		Ring1	-1.891
TC1652077	1.844		ENSMUST00000043333	-1.89
Gabra2	1.844		Bcl7c	-1.89
Mbip	1.843		Tbcb	-1.89
AK089360	1.842		2810428I15Rik	-1.89
BC021381	1.842		NAP109359-1	-1.888
1500001M20Rik	1.841		A_52_P980948	-1.888
2410016O06Rik	1.84		F830021D11Rik	-1.887
Aarsl	1.84		Rbms2	-1.886
Atp8a2	1.84		Cdc73	-1.886
Tmem29	1.839		D2Ertd435e	-1.885
Prkcb1	1.839		Kars	-1.881
Prmt7	1.838		Alox12b	-1.881
Pcdhb2	1.838		Fzd5	-1.879
9130401M01Rik	1.838		Mif	-1.877
C330002I19Rik	1.836		Alg3	-1.877
Nup35	1.835		Dnalc4	-1.876
Tmem161b	1.835		Ccdc102a	-1.874
1300018I17Rik	1.835		Ptges3	-1.873
Nefm	1.833		2310035C23Rik	-1.873
Sept8	1.832		Rnf103	-1.872
Tmem177	1.832		Mylc2b	-1.87
Lsm4	1.831		Mapk8ip1	-1.869
LOC433886	1.83		Tcf4	-1.869
Slc9a7	1.829		Mmp14	-1.865
Arhgap12	1.829		EG383189	-1.864
Mzf1	1.829		Mrps11	-1.862
Hist1h2af	1.828		Baz1b	-1.861
Bbc3	1.828		Crip2	-1.86
2700029M09Rik	1.828		Sort1	-1.857
Rnf138	1.826		Ube2h	-1.856
Fancm	1.826		Adrb2	-1.856
Erc2	1.826		Mrgprg	-1.855
Rpo1-1	1.825		Wdr12	-1.854
1110013L07Rik	1.824		Zfp653	-1.853
Crsp3	1.823		NAP059398-1	-1.853
Hint1	1.823		9430020K01Rik	-1.85
Plxna4	1.823		Stk4	-1.847
Fbxl15	1.821		Atp4b	-1.846
Cplx1	1.82		D130054N24Rik	-1.845
Psip1	1.819		Rdhs	-1.844
Usp1	1.819		Tax1bp3	-1.842
A_51_P114236	1.817		Rap1b	-1.842
2900019G14Rik	1.816		BC022623	-1.841
BC050078	1.815		Gps2	-1.837
Cul5	1.814		Pde5a	-1.836
Prpf39	1.813		AK013113	-1.836
1810032O08Rik	1.811		Kcmf1	-1.836
Zfp26	1.81		Hmmr	-1.831
Mtx3	1.81		Ctsk	-1.83
Kif18a	1.807		Abhd9	-1.83
6720458F09Rik	1.807		Alx3	-1.829
1110034B05Rik	1.805		Vasp	-1.829
Nol6	1.805		Lip1	-1.827
TC1615264	1.804		Sec23b	-1.827
4933427D14Rik	1.804		Elp4	-1.82
C030003D03Rik	1.803		Herpud1	-1.819
Spata5	1.803		P2rx4	-1.819
Rpa2	1.803		Brms1	-1.818
Ankra2	1.802		Sox13	-1.815
Zfp318	1.802		Tmem138	-1.815
Gpd1l	1.802		2310003C23Rik	-1.815
Adck1	1.802		Lrrc42	-1.814
3300001M20Rik	1.801		9130227C08Rik	-1.813
Ccnb1	1.801		Smad6	-1.812
Lpin2	1.801		Npnt	-1.81
4930444A02Rik	1.8		Otx1	-1.81
Slc35e3	1.799		Itpr3	-1.808
Slc39a11	1.798		Itga3	-1.806
Bdnf	1.797		X99384	-1.806
Ccnc	1.797		Tspan14	-1.805
Fbxl10	1.797		Pcbd2	-1.805
E130307M08Rik	1.797		Eva1	-1.804
5330438D12Rik	1.797		Rdbp	-1.803
Glo1	1.796		Thap4	-1.802
Slc4a10	1.795		Ard1	-1.798
AK048677	1.794		Tgfb1i1	-1.796
1190002F15Rik	1.794		NAP123925-1	-1.795
Ndufa12l	1.794		Shroom1	-1.795
2310044H10Rik	1.793		Prkcm	-1.794
E130306D19Rik	1.792		3110002H16Rik	-1.792
Pomt2	1.792		Oaz2	-1.792
NAP027986-1	1.791		Ascc3l1	-1.79
Scml2	1.791		AK041855	-1.787
3110039M20Rik	1.791		Ly6g5c	-1.784
A930003A15Rik	1.789		U2af1l4	-1.783
Golga1	1.789		Tbl1xr1	-1.783
Sfrs8	1.787		LOC380687	-1.782
Azi1	1.787		Tfpt	-1.781
Fmr1	1.786		Orc5l	-1.78
Ppfia2	1.785		Furin	-1.777
Slc25a28	1.785		Plxnd1	-1.777
Slc35b3	1.784		Prkch	-1.775
Gria3	1.784		Xrcc5	-1.775
Eif3s8	1.784		Marveld1	-1.772
Pcdhac2	1.784		Rrp9	-1.771
Zfp90	1.784		LOC637047	-1.771
Vamp4	1.783		Olfr1134	-1.77
Bsn	1.783		Gpr20	-1.769
Fmn2	1.782		BC023814	-1.769
BE570772	1.78		Sqrdl	-1.768
2210011C24Rik	1.78		1500005K14Rik	-1.767
Ranbp1	1.779		4930519F09Rik	-1.767
CO038910	1.779		Nfyb	-1.767
Phf6	1.778		Ing2	-1.765
Tmem18	1.776		Cetn2	-1.765
Akap7	1.776		Mtmr3	-1.764
Zcchc3	1.774		Pex16	-1.762
Zfp354a	1.774		Eif4e3	-1.761
Nrg1	1.772		1110014N23Rik	-1.761
Stox2	1.771		Prdx5	-1.76
Aadacl1	1.77		Pcbp2	-1.758
Bop1	1.77		Pabpc2	-1.758
Zfp422	1.77		Sigirr	-1.757
B230354K17Rik	1.769		St5	-1.757
Asb13	1.769		Klhl1	-1.755
Cops5	1.768		Xpo1	-1.755
Tmed1	1.768		Glis2	-1.755
2900092D14Rik	1.767		Psmd7	-1.755
AW061290	1.765		AK086129	-1.753
Iqce	1.765		NAP092588-001	-1.753
4930519N13Rik	1.764		NAP108708-1	-1.753
Ascl1	1.763		Ap3s1	-1.751
1810007M14Rik	1.762		Cdc42ep5	-1.749
Fpgs	1.762		C1qtnf1	-1.747
Nelf	1.762		0610007P06Rik	-1.746
Agpat5	1.761		Apom	-1.746
A930025D01Rik	1.761		Myoc	-1.739
Ankrd28	1.759		Hipk1	-1.735
1600012F09Rik	1.759		Wsb2	-1.735
2900046G09Rik	1.759		Vamp5	-1.735
Ddx19b	1.757		Plec1	-1.735
Park7	1.757		Gdpd5	-1.735
2900092E17Rik	1.756		Iqgap1	-1.733
Ogt	1.756		5730596K20Rik	-1.732
Atad1	1.755		Prcp	-1.729
LOC625815	1.755		Adsl	-1.727
5730419I09Rik	1.754		Lrp8	-1.726
4930488E11Rik	1.754		Hsdl2	-1.726
Sdad1	1.753		NP_TR6JSE50FPA	-1.725
Zscan21	1.753		Dimt1	-1.723
Mrpl23	1.753		Polr2h	-1.72
Chchd6	1.753		Myd88	-1.717
Psmb6	1.752		Hmgb2	-1.717
6620401K05Rik	1.75		Chic2	-1.717
Evc2	1.749		Trip4	-1.716
Map2k1ip1	1.749		Ern1	-1.714
Jarid2	1.747		ENSMUST00000048275	-1.713
Cdh2	1.747		5330439M10Rik	-1.713
Hdhd2	1.747		Tlr4	-1.71
Impad1	1.746		BB220380	-1.71
D230005D02Rik	1.743		NAP059333-1	-1.709
C1qdc1	1.742		Crim2	-1.705
Pogz	1.742		Dvl3	-1.704
Hist1h2aa	1.741		2300006N05Rik	-1.703
Cenpc1	1.741		Atg3	-1.703
Pxk	1.741		Shmt1	-1.702
Hmgcr	1.74		TC1628823	-1.702
Dgkq	1.74		NAP061240-1	-1.701
NAP057407-1	1.74		Prnpip1	-1.701
Dio2	1.74		Mtif2	-1.701
Pwp2	1.739		Samd4b	-1.698
Zfp13	1.739		Hlx1	-1.694
Sfrs11	1.738		Myst2	-1.69
Rpap1	1.737		Cnot1	-1.69
Car2	1.736		Raver1	-1.689
Clk1	1.736		Itgb3bp	-1.688
Gbl	1.735		Cyr61	-1.688
Chfr	1.735		4930528F23Rik	-1.687
R3hdm1	1.735		Grb2	-1.683
A_51_P350172	1.734		Cnot3	-1.683
Btbd12	1.733		Slc4a4	-1.682
Sat2	1.733		Lrp4	-1.681
Ggh	1.733		2700060E02Rik	-1.68
Ncapd2	1.733		Ogfod2	-1.68
Rbmxrt	1.732		Neurog1	-1.678
Ampd2	1.731		Psmc6	-1.676
Nif3l1	1.73		BC039093	-1.674
Vps28	1.73		Triobp	-1.673
Sod2	1.73		LOC637313	-1.673
AK045486	1.729		A_52_P576678	-1.672
Rps19bp1	1.729		Mgea6	-1.672
Mfhas1	1.729		2900073G15Rik	-1.667
Zbtb33	1.727		Cd99	-1.662
Lins2	1.727		Mycbp	-1.661
A_52_P932831	1.726		Sema6d	-1.661
Zfp639	1.726		U11274	-1.66
6820424L24Rik	1.725		Coro2b	-1.659
BC020002	1.724		Lcorl	-1.658
Setd6	1.724		2310073E15Rik	-1.658
Thrb	1.724		Tln1	-1.656
Htf9c	1.723		Zfp72	-1.654
Cdkn2c	1.722		TC1622094	-1.654
Megf9	1.72		Olfr1445	-1.652
Zfp94	1.72		Smurf2	-1.651
Sall2	1.719		March3	-1.65
Nhlrc1	1.719		Epor	-1.65
Cdc123	1.719		Raph1	-1.649
ENSMUST00000050697	1.719		Gtrgeo22	-1.648
Zfp30	1.718		Cbs	-1.648
Lemd2	1.718		Fgf2	-1.647
ENSMUST00000042143	1.717		AK139506	-1.646
Tkt	1.717		Galk1	-1.645
BC025546	1.716		Pdcd10	-1.644
Yars2	1.716		Flnb	-1.643
Pick1	1.716		Agpat2	-1.642
Ina	1.716		Ypel5	-1.641
1110038B12Rik	1.715		Capza1	-1.639
B630005N14Rik	1.715		Prkd2	-1.639
Btbd6	1.715		Gpr161	-1.639
Hmgcl	1.714		NAP122883-1	-1.639
A930003O13Rik	1.713		Elf4	-1.638
Ikbkap	1.713		Fcer1a	-1.637
Pdss1	1.712		Hoxb3	-1.637
1500032L24Rik	1.712		Psmd9	-1.636
Mical1	1.711		Rae1	-1.636
Clasp1	1.711		0610007C21Rik	-1.635
Mrm1	1.711		Card10	-1.634
Pcdhb21	1.71		Sdccag8	-1.632
2310030N02Rik	1.709		Gtf2a2	-1.628
Anapc5	1.709		4733401H18Rik	-1.628
0610009D07Rik	1.707		Cdc42ep4	-1.627
Tial1	1.707		Fkbp2	-1.627
4933404O12Rik	1.706		Eif5	-1.627
Enah	1.705		Cdkn1b	-1.625
Stim2	1.705		BB450286	-1.623
Rdh11	1.705		Ccdc34	-1.622
Lrch2	1.705		Tmtc2	-1.621
Scn2b	1.705		Pdpk1	-1.62
Cutl2	1.704		Txnl4	-1.619
3110003A22Rik	1.703		2610301G19Rik	-1.619
Tada2l	1.703		1700013B16Rik	-1.619
2900024C23Rik	1.702		Bambi	-1.617
Mtap1s	1.702		C1qtnf2	-1.616
Slc25a36	1.701		Og9x	-1.614
Slc9a6	1.701		4933413N12Rik	-1.612
Sirt4	1.701		Pitpna	-1.611
Smchd1	1.7		D2Bwg1335e	-1.61
1600027N09Rik	1.699		Mbd4	-1.606
Sec11c	1.699		Lsm14a	-1.606
Thyn1	1.699		Gspt1	-1.605
Pcmtd2	1.698		Rad54l	-1.604
Rab6	1.698		Ifna12	-1.604
AK081375	1.697		Zfp207	-1.602
Eefsec	1.697		Rims3	-1.601
2700007P21Rik	1.695		Slc13a3	-1.599
AI461788	1.695		Zpbp2	-1.596
9630001P10Rik	1.694		Vezf1	-1.596
Mtfmt	1.694		ENSMUST00000025191	-1.596
TC1602638	1.693		NAP029260-1	-1.595
Cyp2j13	1.692		Nutf2	-1.595
Synj1	1.692		NAP057010-1	-1.594
AA408296	1.691		Fgfr1op2	-1.594
Ostm1	1.691		TC1646568	-1.591
9430080K19Rik	1.691		Dgkh	-1.591
Man2a2	1.689		Col23a1	-1.589
Ecsit	1.689		1700029P11Rik	-1.585
Tia1	1.688		Pscd2	-1.582
Repin1	1.688		Adamts12	-1.581
Ap1s1	1.688		Sec22a	-1.58
Chchd1	1.687		Ubn1	-1.58
Sgol2	1.687		Jup	-1.578
Ttc8	1.687		Mtdh	-1.578
Mib1	1.687		Sox2	-1.577
Psmb3	1.686		Nck2	-1.574
Cdk8	1.686		Lims1	-1.573
Alg2	1.685		Olfr1043	-1.573
Tmem101	1.685		Ypel3	-1.571
Egr1	1.685		Thop1	-1.571
Qser1	1.684		Ldlrap1	-1.571
Slc35c1	1.683		Tspan15	-1.57
Rnf26	1.683		Slc4a1	-1.57
Appbp1	1.683		AK040892	-1.569
Btf3l4	1.682		Crebbp	-1.566
Tmco6	1.681		2310040C09Rik	-1.566
Rnaseh2a	1.681		Pin4	-1.566
Hspc171	1.68		Mrg1	-1.566
Mtmr1	1.679		Ninj1	-1.561
Sars	1.679		Thada	-1.56
1300001I01Rik	1.679		Ablim1	-1.56
Tasp1	1.679		Map3k3	-1.559
Hsbp1	1.678		Hist1h3d	-1.559
Irs1	1.677		Psmd14	-1.556
Pik3cb	1.677		Eif3s12	-1.556
3110073H01Rik	1.676		Enpp6	-1.553
Dcps	1.676		5730522E02Rik	-1.551
Dlgap3	1.676		Yif1a	-1.55
EG668138	1.675		NAP096465-001	-1.549
Ergic1	1.675		NAP123291-1	-1.548
Kptn	1.675		Hoxc4	-1.546
Ulk3	1.675		4933425L03Rik	-1.543
Mrps33	1.674		Iws1	-1.541
Lrrn6d	1.673		Gng5	-1.541
Alg6	1.673		Ugp2	-1.541
Tesk1	1.672		XM_985244	-1.541
Fbxo10	1.671		Cdkn1c	-1.538
0610039J04Rik	1.67		ENSMUST00000088612	-1.536
Alg11	1.67		Arpc3	-1.534
Tmem55a	1.67		AK089832	-1.534
Cuedc2	1.67		Inhbc	-1.532
Lct	1.669		Hrb	-1.531
Zkscan1	1.668		Hspb7	-1.531
Mrpl45	1.668		Pcdhb6	-1.53
1500002O20Rik	1.668		Capn1	-1.527
2410018M08Rik	1.667		Fshb	-1.526
3300001P08Rik	1.667		Gpha2	-1.524
AK043743	1.666		Asgr2	-1.523
Ddx31	1.666		AK016792	-1.522
Rab3gap2	1.665		BC019561	-1.522
Zfp426	1.665		Aldh3b2	-1.52
Brp16	1.664		9330158F14Rik	-1.52
BC030440	1.663		ENSMUST00000015856	-1.517
Fbxl4	1.662		BC044739	-1.517
Rnf32	1.662		Treml1	-1.515
Bean	1.662		LOC545747	-1.515
Atxn2l	1.661		Lamc3	-1.514
Bivm	1.661		Bre	-1.513
Spfh1	1.661		Olfr24	-1.511
Crsp8	1.661		Nup93	-1.509
Usp53	1.661		Arpc5	-1.506
Mtx1	1.66		D8Ertd587e	-1.503
N6amt1	1.66		Adora2b	-1.503
Idh3a	1.659		NAP025806-1	-1.501
Rbm39	1.659		Anxa11	-1.501
Bmpr1a	1.658		Thsd1	-1.499
Ppih	1.658		Cyp2c37	-1.495
AK053808	1.658		Nov	-1.493
Sfrs3	1.657		Ceacam2	-1.492
Abcb6	1.656		Dlx6as	-1.492
Mak10	1.656		Ppig	-1.489
AK157673	1.655		1700055M20Rik	-1.489
Rpn2	1.655		CK347075	-1.488
Tor1aip2	1.655		Polk	-1.486
A930028L21Rik	1.655		Igfbp4	-1.484
Hey1	1.655		Elovl5	-1.48
A630033E08Rik	1.652		Mapk12	-1.479
2310022A10Rik	1.652		Pcdhb5	-1.478
Eif3s9	1.652		Msrb3	-1.477
Mtap9	1.652		EG236622	-1.477
NAP108462-1	1.65		Aspscr1	-1.477
2310008H04Rik	1.65		Dll1	-1.476
NAP108362-1	1.65		Cd151	-1.474
Ssx2ip	1.649		2700078E11Rik	-1.474
Ube2i	1.649		Dhx36	-1.472
Esco2	1.648		Rbm4b	-1.47
Msra	1.648		Zfp563	-1.47
Hnrph3	1.648		Psmd2	-1.468
Atp5o	1.647		LOC665775	-1.468
Prmt3	1.646		Scfd1	-1.465
Nufip1	1.646		Slc1a5	-1.462
Kifap3	1.645		Timm9	-1.462
2810432D09Rik	1.645		Mpp6	-1.462
9030607L17Rik	1.645		2900042B11Rik	-1.461
Cenpj	1.643		AW108044	-1.459
Tmem42	1.643		Mospd1	-1.458
Hebp2	1.643		Klc2	-1.458
ENSMUST00000066907	1.643		AK141756	-1.452
Erc1	1.642		Gpbp1	-1.452
Tsc2	1.642		Srpr	-1.447
Aprt	1.641		TC1724619	-1.446
0610008C08Rik	1.641		Gc	-1.446
A430103D13Rik	1.64		Itga4	-1.445
Map3k4	1.64		Cd4	-1.441
Ncapd3	1.639		Tas1r1	-1.44
Zfp383	1.639		A_52_P549754	-1.438
S100pbp	1.638		Foxj3	-1.438
Pycrl	1.638		Hfe	-1.438
Nol12	1.638		Foxk1	-1.437
1600020E01Rik	1.638		Rap1a	-1.437
Slc27a6	1.637		Gpx4	-1.431
2810026P18Rik	1.637		E230019M04Rik	-1.431
Mrpl50	1.636		Leprotl1	-1.429
Sestd1	1.635		Crnkl1	-1.427
1110038F14Rik	1.635		Tiparp	-1.426
Snrpg	1.635		Gas8	-1.425
Prdx6	1.634		Pyy	-1.424
Ndst1	1.633		Tspan1	-1.423
Pgrmc2	1.633		Sh3rf1	-1.421
Polr2e	1.633		5830468F06Rik	-1.419
Mapk7	1.632		Phr1	-1.417
Timm8a1	1.632		Pls3	-1.415
Eif3s6ip	1.631		Rab8a	-1.414
Wdr67	1.631		P2rx1	-1.41
Rnf187	1.631		Mrpl24	-1.404
Mgll	1.631		Bri3	-1.403
Pstpip2	1.63		Slc37a1	-1.402
E2f6	1.63		Klf12	-1.402
Rbak	1.629		NAP018285-001	-1.399
Vps33b	1.629		Dpp3	-1.398
Rpp14	1.629		Pkn3	-1.393
Rabl4	1.629		Fgf18	-1.391
Gmfb	1.628		Mlph	-1.391
Dmxl2	1.626		Amigo2	-1.389
Tysnd1	1.626		Uap1	-1.385
Creb5	1.626		AK054376	-1.384
1810037I17Rik	1.626		Zfy1	-1.384
Nap1l4	1.626		Iqcf1	-1.382
AK148746	1.625		Rnf31	-1.381
5730469M10Rik	1.625		Ptbp1	-1.38
Abca1	1.624		A_52_P772584	-1.378
Exosc1	1.624		Gli1	-1.374
4921506J03Rik	1.624		Ush1g	-1.371
Rab40b	1.624		Slc24a6	-1.371
Rnasen	1.624		Map3k7	-1.369
Pvrl1	1.622		Wapal	-1.367
Ercc8	1.622		Insig1	-1.367
0710008K08Rik	1.622		Gtf2ird1	-1.363
Zbtb25	1.621		9530036O11Rik	-1.361
Ints2	1.621		A_51_P101283	-1.36
Mtss1	1.621		Sugt1	-1.354
Psph	1.621		Sat1	-1.35
Atp5c1	1.621		Gata6	-1.349
Zfp612	1.621		6720456H20Rik	-1.337
Ap4s1	1.62		Best2	-1.337
LOC384261	1.62		AW209491	-1.332
Mapk8ip3	1.62		Olfr1395	-1.323
Tmem9b	1.619		Olfr1507	-1.316
Traf3	1.619		Jarid1b	-1.315
Lars	1.618		Tpst2	-1.314
Sec63	1.617		Pld2	-1.313
Pwp1	1.617		Taf3	-1.305
2810439F02Rik	1.617		Plscr3	-1.304
Psme4	1.617		2700078K21Rik	-1.303
Qtrtd1	1.616		V1ri10	-1.301
Ncaph2	1.616		Trp53i13	-1.298
Prdm15	1.615		AY036118	-1.297
Morc2a	1.615		ENSMUST00000050829	-1.278
Dennd2a	1.615		AK198605	-1.277
Pde1a	1.615		Dazap2	-1.271
Tbc1d19	1.614		Eif1	-1.269
2810488G03Rik	1.613		Npal3	-1.268
Aldh1a7	1.612		Usp3	-1.262
Trpm7	1.611		Cugbp2	-1.261
0910001L09Rik	1.611		D17Wsu92e	-1.258
4732471D19Rik	1.61		Cryzl1	-1.233
Suhw4	1.61		Rala	-1.206
Zfp2	1.61		Cd82	-1.09
Flot2	1.609		Tyro3	-1.08
Phb	1.609		Myo1c	-1.08
5930416I19Rik	1.609		Atg4d	-1.08
Trim33	1.609		NAP029158-1	-1.07
Ccdc5	1.609		AK085055	-1.04
TC1602553	1.609
Rnf111	1.608
Plekhg4	1.608
BC010981	1.608
Pip5k2b	1.608
Usp38	1.607
Gemin8	1.607
Zfp105	1.607
Lonp1	1.605
Zfp287	1.604
Suv39h1	1.604
9430028L06Rik	1.604
2410089E03Rik	1.603
Prkag2	1.603
Zfp444	1.602
BC057593	1.601
Prosapip1	1.601
Nfatc2ip	1.6
Setd1a	1.6
Csnk2a1	1.6
Vkorc1l1	1.599
Zfp637	1.599
BC027816	1.599
Rpa3	1.598
ENSMUST00000003906	1.598
Slc23a2	1.597
Bmi1	1.596
Cstf2	1.596
Msh2	1.596
Wdr13	1.596
2610005L07Rik	1.595
Isg20l2	1.595
Ndufa12	1.595
Prkcbp1	1.594
Wdr73	1.594
Upf3a	1.594
Cyld	1.594
9230114K14Rik	1.593
Grlf1	1.593
Mcm8	1.593
Rnu33	1.593
Atp4a	1.593
Scyl2	1.592
Dap3	1.59
Gloxd1	1.59
BC033915	1.588
Hdgfrp2	1.588
Hus1	1.587
Ubp1	1.587
Cdk5rap3	1.587
Ccdc134	1.586
Utp18	1.586
Lrrc40	1.586
Prosc	1.586
BC016423	1.585
Gphn	1.585
Twf1	1.585
Noc4l	1.585
Zfp12	1.585
Rad21	1.585
Asb6	1.584
Trmt11	1.584
2810021J22Rik	1.583
Cecr6	1.583
Tanc1	1.583
Kctd5	1.583
Exoc1	1.583
B230118H07Rik	1.583
Cbr1	1.583
Pcdhb22	1.582
Camsap1l1	1.582
Sf4	1.582
Tle4	1.581
1500011H22Rik	1.58
Fbxo34	1.58
AI846867	1.578
Ndufb2	1.578
1700060H10Rik	1.577
Tmem103	1.577
Rps6kb1	1.576
Klhl22	1.576
Txndc14	1.575
Wdr37	1.574
Cntn4	1.574
Actr6	1.574
AK078294	1.574
Appbp2	1.573
Exosc2	1.573
NAP019608-001	1.573
Coq7	1.572
Stch	1.572
DV070354	1.572
Pik3r1	1.572
AW549877	1.572
Atp5s	1.572
Usp19	1.571
ENSMUST00000078252	1.571
TC1656821	1.57
A_51_P284741	1.569
Rbm7	1.569
5230400G24Rik	1.569
Ankrd24	1.568
Klf8	1.566
Ptpn20	1.566
G430022H21Rik	1.566
Ebag9	1.565
Sbf2	1.565
Tpd52l1	1.565
2610024E20Rik	1.564
Zmym1	1.564
Setd2	1.564
Ndufb11	1.564
Smpd4	1.563
Gtlf3b	1.563
Ccdc95	1.563
Ube2o	1.563
Actr5	1.562
Mrpl28	1.56
Pum1	1.56
Arsj	1.558
Nt5c	1.557
Alkbh4	1.556
Mark4	1.556
BC059842	1.556
Rnmt	1.556
Ddx54	1.556
Snx8	1.556
Supt5h	1.556
Grhl1	1.555
Mterfd3	1.555
Tm7sf2	1.555
Paxip1	1.555
B230118G17Rik	1.555
4930535B03Rik	1.553
BC021611	1.553
1200004M23Rik	1.552
Myo9a	1.552
Ciz1	1.552
Tex10	1.551
Necap1	1.551
Pitrm1	1.55
Zdhhc17	1.55
2410017P07Rik	1.55
BC003965	1.55
ENSMUST00000035987	1.55
BI152977	1.549
3321401G04Rik	1.548
Lyrm4	1.548
Bbs4	1.548
1500031L02Rik	1.548
Fbxo7	1.547
Mrps22	1.547
2610002J23Rik	1.547
C130022K22Rik	1.546
Gtf2e1	1.545
Mrp63	1.545
AK077428	1.544
Gmeb1	1.543
Stard7	1.542
D030022P06Rik	1.542
Vdac1	1.542
Hspa14	1.541
ENSMUST00000063103	1.541
Mecr	1.541
Amfr	1.54
Ppm1d	1.54
Anapc1	1.54
Ptcd3	1.54
S100a3	1.539
Golt1b	1.539
Gtf3c1	1.538
DXErtd697e	1.538
Zfml	1.538
2410018G20Rik	1.537
Rps3	1.537
Mrps30	1.536
Orc2l	1.536
Tmem38a	1.536
Snx4	1.535
Pgam1	1.535
Tlk1	1.535
8430406M14Rik	1.535
Fgfr1op	1.534
Zfp84	1.534
Csrp2bp	1.534
Letmd1	1.534
Ccdc22	1.533
Jmjd2c	1.532
Rhot2	1.532
9130229H14Rik	1.531
Mrps10	1.531
2610016C23Rik	1.53
Tnrc6c	1.53
2610528E23Rik	1.529
Cnih	1.529
Pter	1.529
Sap30l	1.529
1110004F10Rik	1.528
Ndufs5	1.528
Sar1b	1.527
Alg9	1.526
Vcp	1.526
5630401D24Rik	1.525
6230429P13Rik	1.525
Uspl1	1.525
Cdc27	1.524
Prkcn	1.524
Tada1l	1.523
Cherp	1.523
Wdr45l	1.523
A_51_P478544	1.522
Poli	1.522
Supt6h	1.521
Dido1	1.52
Lrrc20	1.519
Lztr1	1.519
Gas5	1.519
Rfc2	1.518
Thrap4	1.518
Ccdc56	1.518
Adck5	1.518
Nbn	1.516
Ormdl1	1.516
Acaa1a	1.516
1810042K04Rik	1.515
Hbs1l	1.515
Ndufb9	1.515
5730410I19Rik	1.514
8030451K01Rik	1.514
Tmem15	1.513
Zfp64	1.512
Th1l	1.512
Rap1gds1	1.512
H3f3a	1.511
Rftn2	1.511
8430408J07Rik	1.511
Rcn2	1.511
Lig4	1.51
Eps15l1	1.51
AK004145	1.509
Akap9	1.509
Trrap	1.509
AK045332	1.508
Rnf144	1.508
Eif4g3	1.507
Tmem70	1.507
2610306M01Rik	1.506
Clgn	1.506
Ddx42	1.506
Iqcb1	1.505
Napg	1.505
9330132E09Rik	1.504
LOC213332	1.504
Usp20	1.504
Ccbl1	1.503
BC053440	1.501
Psma5	1.501
Ufc1	1.501
Casc5	1.501
Pold3	1.499
Ptpla	1.499
TC1631469	1.498
Bxdc5	1.497
Zfp11	1.497
Csnk1g3	1.497
Yeats4	1.497
Snx13	1.496
Mrpl18	1.496
Ppil4	1.496
Pdzd3	1.495
Commd4	1.495
Sgta	1.494
C130065N10Rik	1.494
AK050977	1.493
Mrps24	1.493
ORF19	1.492
Myo9b	1.491
Rbm19	1.491
A230106M15Rik	1.491
AI413782	1.491
6430567E01Rik	1.491
Lmbr1	1.49
Gyg	1.49
Dohh	1.49
Cstf2t	1.489
Stam	1.489
Pex7	1.489
Map3k7ip3	1.489
Armc1	1.488
Commd5	1.488
Ddx27	1.488
Cdc14b	1.488
9130005N14Rik	1.487
1110065P20Rik	1.487
Cox6c	1.487
Afg3l1	1.486
Mre11a	1.485
Bap1	1.485
Man1b1	1.483
Aof1	1.483
Cox5a	1.483
AK078072	1.481
Tmem106b	1.481
Hdac3	1.481
Sh2b1	1.481
Zfp768	1.481
Idh3g	1.481
Ik	1.481
Zfp647	1.48
1810020G14Rik	1.48
Ttll11	1.48
NAP000142-003	1.479
Slc25a46	1.479
Phf14	1.479
CJ277547	1.478
Ndufv1	1.478
Dus4l	1.477
Fgfbp3	1.477
1810063B07Rik	1.477
TC1620610	1.477
Mbtps1	1.476
5830483C08Rik	1.476
1700030K09Rik	1.476
Golga2	1.476
Uqcrc1	1.476
Las1l	1.476
AV312086	1.475
Ppp2r5d	1.475
Cpeb3	1.475
Mrpl33	1.475
Ctps2	1.475
2510009E07Rik	1.474
Orc3l	1.473
2310036O22Rik	1.473
Pigp	1.472
Impa1	1.471
Mrpl38	1.47
Rnpc3	1.47
Fbxo38	1.47
Pcnxl3	1.47
Tmem93	1.469
Tor2a	1.469
Gtf3c5	1.469
2810405J04Rik	1.468
D330017J20Rik	1.468
Pja1	1.467
Slc25a17	1.467
Klhdc4	1.467
Uqcrq	1.467
Sf3a3	1.465
Vdac2	1.465
Ccdc90a	1.465
Kras	1.465
Ccdc98	1.464
Mrps17	1.464
Nek1	1.464
Rbbp5	1.463
Rdh14	1.463
Sfrs4	1.463
Mrpl44	1.462
Tarsl2	1.462
Abhd11	1.46
1110019J04Rik	1.459
D030065N23Rik	1.459
Pex12	1.458
C030039L03Rik	1.458
Timm13	1.458
Dcun1d1	1.457
Tmem34	1.457
Prpsap2	1.457
AK052576	1.457
Ndufc2	1.457
2010100O12Rik	1.457
2210013K02Rik	1.456
Lsm5	1.456
AK042114	1.456
ENSMUST00000081695	1.455
Fundc1	1.454
Paf1	1.454
ENSMUST00000064646	1.453
BC056474	1.452
Rnaseh1	1.452
Cdc5l	1.452
G6pc3	1.451
Pols	1.45
Sdhd	1.449
Acad9	1.447
Rrn3	1.446
TC1668068	1.446
Snrpf	1.446
2700008B19Rik	1.446
Sap130	1.446
E130303B06Rik	1.445
Clpp	1.445
Ing4	1.445
Pepd	1.444
Rbm26	1.444
Zfp580	1.444
Pum2	1.444
Kin	1.443
Slc37a3	1.443
Top3b	1.443
Gapvd1	1.442
2410018C17Rik	1.442
AK084575	1.44
Dus2l	1.44
Ube3b	1.44
Smc1a	1.439
5830434P21Rik	1.439
A130010J15Rik	1.437
Camsap1	1.437
Clcn4-2	1.436
Trmt1	1.436
4432406C05Rik	1.435
Hsp90aa1	1.435
Col24a1	1.433
TC1614162	1.433
Nme3	1.433
2010301N04Rik	1.432
Hbld1	1.432
Pot1a	1.431
Zfyve20	1.43
Rnpepl1	1.429
Nip7	1.429
Tyw1	1.429
Mtbp	1.428
Ptges2	1.428
BC028440	1.428
Tusc2	1.428
Trappc2	1.427
Zfp71-rs1	1.426
Dlgap4	1.424
Brd7	1.423
Atp5j2	1.423
Txndc11	1.421
Mad2l2	1.419
Gopc	1.418
Gstcd	1.418
Usp33	1.418
Utp11l	1.418
Zfp263	1.418
Rbm10	1.418
Drctnnb1a	1.418
1110037F02Rik	1.417
Ppp2r2a	1.417
AK087326	1.416
Sybl1	1.416
Apoe	1.416
2310009B15Rik	1.416
Sepw1	1.416
A030010E16Rik	1.415
Epc1	1.415
2610044O15Rik	1.415
Tmem11	1.414
TC1688953	1.414
Dbndd1	1.414
Tpst1	1.413
Mrps16	1.413
Usp4	1.412
Rbm18	1.412
Exoc6	1.412
Nup88	1.411
Pdcd7	1.411
AK043100	1.41
Eif2s3y	1.409
Cyln2	1.409
Tatdn1	1.409
BC052040	1.408
Hcfc1	1.408
B230208H11Rik	1.406
Fbxo3	1.405
Ndufs3	1.404
Zfp96	1.404
Mrpl11	1.404
A130022J21Rik	1.403
Mrps14	1.403
Mrps2	1.402
Sucla2	1.402
LOC627626	1.399
Tmem41b	1.399
E430025E21Rik	1.398
C330019G07Rik	1.398
1110031I02Rik	1.397
Cand1	1.397
Lsg1	1.397
1700012G19Rik	1.397
Alkbh6	1.396
Hk1	1.396
2400001E08Rik	1.395
Ndufa2	1.395
Zfyve19	1.394
Commd3	1.392
Smg5	1.391
Aptx	1.39
Larp1	1.39
Chm	1.387
Snx17	1.387
Tut1	1.386
Birc2	1.386
Lrpprc	1.385
Rab6ip1	1.384
Pafah1b1	1.382
0610030E20Rik	1.381
Mdm2	1.379
Uqcrc2	1.379
AW554918	1.377
C230096C10Rik	1.376
Mrps6	1.376
Akap8	1.375
Pnrc2	1.375
Zfp668	1.375
Ncam1	1.375
Tspan31	1.374
Wrnip1	1.374
Adprh	1.373
Thoc1	1.372
Cox5b	1.372
Zfp322a	1.37
Smcr7l	1.369
Ndufb4	1.368
BC030867	1.366
Lba1	1.366
1810013D10Rik	1.365
AK045702	1.364
Trmt5	1.363
Tmem135	1.363
Plcd1	1.362
Zcchc8	1.361
0610009B22Rik	1.36
Sept2	1.36
Ash2l	1.36
2900064A13Rik	1.359
Mrpl48	1.359
Tank	1.358
Dscr2	1.357
Hmg20a	1.357
Eif2s3x	1.357
Psmb4	1.356
Abt1	1.356
Zfp212	1.355
Oas1c	1.354
Ppp6c	1.354
Zcd1	1.351
Sirt7	1.351
1110008F13Rik	1.349
Hdgf	1.349
Fuk	1.348
Sgce	1.347
Pmf1	1.346
Arrb1	1.346
AK084283	1.345
Aldh16a1	1.345
Ube1c	1.342
Atpaf1	1.342
Slc30a4	1.339
Ngdn	1.339
Snrpc	1.337
2810021B07Rik	1.336
Fxc1	1.336
Zfp410	1.336
Setbp1	1.336
Tmem128	1.335
6720489N17Rik	1.334
Dctn5	1.334
AK049577	1.332
Anapc13	1.331
Cc2d1b	1.327
Yipf5	1.327
Scd2	1.327
1500034J01Rik	1.325
Rb1cc1	1.324
1700040I03Rik	1.321
ENSMUST00000099668	1.321
Pard6g	1.321
Trim44	1.32
AW146430	1.318
Nadsyn1	1.317
Fbxo4	1.313
4930488L21Rik	1.311
Ppp3ca	1.31
9630021D06Rik	1.307
Zfand2b	1.305
Ppp1cc	1.304
Trnt1	1.304
Ube2e1	1.296
Lrfn4	1.295
Dctn6	1.294
Bpgm	1.288
Exoc3	1.284
Ruvbl2	1.283
Zfp180	1.28
Homez	1.278
Nploc4	1.275
8430410K20Rik	1.273
BC004004	1.272
Srp14	1.27
Trappc4	1.261
Smad2	1.257
Xrcc4	1.256
Api5	1.244
Rai12	1.241
Ccdc130	1.234
ENSMUST00000099524	1.233
A_52_P925038	1.233
Golga7	1.231
Polr3gl	1.228
6430526N21Rik	1.177
