# Supplementary material for: Tumour-associated glial host cells display a stem-like phenotype with a distinct gene expression profile and promote growth of GBM xenografts
Source: BMC Cancer. 2017 Feb 7;17:108. doi: 10.1186/s12885-017-3109-8 (PMC5294893; doi:10.1186/s12885-017-3109-8)
Supplement: Additional file 3: Table S2. — GO term list of all significant GO terms in pairwise comparisons, sorted after enrichment value. (XLS 127 kb) [file 12885_2017_3109_MOESM3_ESM.xls]

## Sheet: Summary
	Total # of GO terms	# of significant GO terms in comparison
Reference	10236	-
Brain tumor stroma Vs Normal brain stroma	-	95
Non-angiogenic brain tumor stroma Vs Normal brain stroma	-	165
Mature GBM tumor stroma Vs Normal brain stroma	-	138
Non-angiogenic brain tumor stroma Vs Mature GBM tumor stroma	-	96

## Sheet: Comparison 1
Brain tumor stroma Vs Normal brain stroma
GO ID	GO term	Enrichment	Exact test	Corrected p-value	Genes in selection
GO:0007269	neurotransmitter secretion	3.17	6.056e-07	0.00619892	30
GO:0045055	regulated secretory pathway	3.103	8.778e-07	0.00898516	30
GO:0019717	synaptosome	2.969	3.933e-08	0.000402582	40
GO:0006886	intracellular protein transport	2.468	1.667e-07	0.00170634	49
GO:0032940	secretion by cell	2.375	8.285e-09	8.48053e-05	64
GO:0045045	secretory pathway	2.353	2.429e-08	0.000248632	61
GO:0015629	actin cytoskeleton	2.277	5.964e-07	0.00610475	52
GO:0045202	synapse	2.267	6.849e-11	7.01064e-07	90
GO:0032403	protein complex binding	2.241	8.505e-08	0.000870572	62
GO:0005829	cytosol	2.201	3.287e-29	3.36457e-25	275
GO:0051649	establishment of cellular localization	2.185	8.638e-16	8.84186e-12	147
GO:0051641	cellular localization	2.179	2.135e-16	2.18539e-12	154
GO:0030695	GTPase regulator activity	2.112	4.031e-07	0.00412613	63
GO:0008092	cytoskeletal protein binding	2.107	4.706e-10	4.81706e-06	96
GO:0046907	intracellular transport	2.079	8.596e-10	8.79887e-06	96
GO:0004674	protein serine/threonine kinase activity	2.064	6.117e-08	0.000626136	76
GO:0043005	neuron projection	2.056	1.405e-09	1.43816e-05	96
GO:0050790	regulation of catalytic activity	2.008	4.047e-12	4.14251e-08	133
GO:0007264	small GTPase mediated signal transduction	1.999	8.852e-08	0.000906091	80
GO:0016310	phosphorylation	1.984	5.917e-07	0.00605664	71
GO:0065009	regulation of molecular function	1.97	2.333e-14	2.38806e-10	168
GO:0016773	phosphotransferase activity, alcohol group as acceptor	1.927	1.309e-09	1.33989e-05	113
GO:0006468	protein amino acid phosphorylation	1.91	2.026e-08	0.000207381	99
GO:0004672	protein kinase activity	1.905	3.681e-08	0.000376787	96
GO:0006796	phosphate metabolic process	1.895	8.617e-08	0.000882036	92
GO:0006793	phosphorus metabolic process	1.887	1.018e-07	0.00104202	92
GO:0016301	kinase activity	1.874	1.27e-09	1.29997e-05	122
GO:0042995	cell projection	1.869	2.167e-11	2.21814e-07	149
GO:0019899	enzyme binding	1.85	1.324e-09	1.35525e-05	126
GO:0016772	transferase activity, transferring phosphorus-containing groups	1.838	3.971e-11	4.06472e-07	152
GO:0043687	post-translational protein modification	1.823	1.207e-13	1.23549e-09	195
GO:0030054	cell junction	1.802	1.376e-06	0.0140847	86
GO:0030234	enzyme regulator activity	1.777	2.734e-08	0.000279852	119
GO:0065007	biological regulation	1.761	2.465e-18	2.52317e-14	294
GO:0035556	intracellular signaling cascade	1.757	1.717e-12	1.75752e-08	197
GO:0016788	hydrolase activity, acting on ester bonds	1.757	4.837e-07	0.00495115	101
GO:0006996	organelle organization and biogenesis	1.743	1.985e-09	2.03185e-05	147
GO:0005856	cytoskeleton	1.734	2.183e-11	2.23452e-07	185
GO:0008104	protein localization	1.733	3.518e-07	0.00360102	108
GO:0033036	macromolecule localization	1.729	1.839e-07	0.0018824	114
GO:0005624	membrane fraction	1.722	1.537e-08	0.000157327	136
GO:0036211	protein modification process	1.713	1.918e-12	1.96326e-08	212
GO:0007399	nervous system development	1.712	5.601e-09	5.73318e-05	147
GO:0000267	cell fraction	1.708	1.37e-10	1.40233e-06	179
GO:0005794	Golgi apparatus	1.702	6.42e-08	0.000657151	129
GO:0043232	intracellular non-membrane-bound organelle	1.696	6.466e-13	6.6186e-09	228
GO:0050794	regulation of cellular process	1.688	3.054e-10	3.12607e-06	179
GO:0044444	cytoplasmic part	1.682	8.348e-42	8.54501e-38	729
GO:0071840	cellular component organization and biogenesis	1.669	2.099e-12	2.14854e-08	230
GO:0005524	ATP binding	1.665	2.16e-11	2.21098e-07	211
GO:0032559	adenyl ribonucleotide binding	1.657	3.166e-11	3.24072e-07	211
GO:0044428	nuclear part	1.636	5.146e-10	5.26745e-06	194
GO:0016740	transferase activity	1.63	3.861e-12	3.95212e-08	243
GO:0044260	cellular macromolecule metabolic process	1.62	2.562e-16	2.62246e-12	339
GO:0032555	purine ribonucleotide binding	1.612	5.23e-12	5.35343e-08	250
GO:0032553	ribonucleotide binding	1.611	5.552e-12	5.68303e-08	250
GO:0044267	cellular protein metabolic process	1.611	7.378e-16	7.55212e-12	336
GO:0005515	protein binding	1.61	1.797e-45	1.83941e-41	883
GO:0005737	cytoplasm	1.603	2.166e-57	2.21712e-53	1069
GO:0031981	nuclear lumen	1.602	3.924e-08	0.000401661	164
GO:0000166	nucleotide binding	1.59	8.475e-13	8.67501e-09	281
GO:0043229	intracellular organelle	1.578	9.829e-39	1.0061e-34	821
GO:0043231	intracellular membrane-bound organelle	1.578	1.965e-32	2.01137e-28	707
GO:0051179	localization	1.573	1.784e-19	1.8261e-15	448
GO:0005739	mitochondrion	1.566	5.539e-09	5.66972e-05	201
GO:0005634	nucleus	1.55	2.851e-26	2.91828e-22	624
GO:0005622	intracellular	1.55	4.943e-77	5.05965e-73	1425
GO:0044459	plasma membrane part	1.545	1.392e-08	0.000142485	201
GO:0044424	intracellular part	1.543	1.524e-72	1.55997e-68	1387
GO:0048731	system development	1.539	1.417e-11	1.45044e-07	285
GO:0006810	transport	1.51	1.978e-11	2.02468e-07	304
GO:0003824	catalytic activity	1.508	4.113e-25	4.21007e-21	659
GO:0048513	organ development	1.494	1.016e-06	0.0103998	172
GO:0051234	establishment of localization	1.491	1.708e-11	1.74831e-07	322
GO:0044237	cellular metabolic process	1.491	2.003e-18	2.05027e-14	518
GO:0005488	binding	1.481	2.467e-62	2.52522e-58	1397
GO:0032502	developmental process	1.473	5.731e-16	5.86625e-12	473
GO:0043170	macromolecule metabolic process	1.47	5.342e-11	5.46807e-07	326
GO:0043283	biopolymer metabolic process	1.462	1.533e-09	1.56918e-05	286
GO:0010467	gene expression	1.461	1.93e-10	1.97555e-06	317
GO:0016070	RNA metabolic process	1.459	4.468e-08	0.000457344	239
GO:0007275	multicellular organismal development	1.456	2.652e-11	2.71459e-07	350
GO:0008152	metabolic process	1.455	5.734e-19	5.86932e-15	587
GO:0016787	hydrolase activity	1.446	1.94e-08	0.000198578	262
GO:0005886	plasma membrane	1.428	4.727e-12	4.83856e-08	408
GO:0046872	metal ion binding	1.428	4.464e-12	4.56935e-08	409
GO:0043167	ion binding	1.421	6.66e-12	6.81718e-08	412
GO:0005623	cell	1.376	1.232e-65	1.26108e-61	1753
GO:0044464	cell part	1.376	1.232e-65	1.26108e-61	1753
GO:0003676	nucleic acid binding	1.37	3.487e-07	0.00356929	285
GO:0009987	cellular process	1.35	8.771e-26	8.978e-22	1038
GO:0016020	membrane	1.21	1.021e-08	0.00010451	781
GO:0005575	cellular_component	1.198	2.844e-41	2.91112e-37	2143
GO:0003674	molecular_function	1.196	4.937e-38	5.05351e-34	2094
GO:0008150	biological_process	1.19	4.353e-35	4.45573e-31	2068

## Sheet: Comparison 2
Non-angiogenic brain tumor stroma Vs Normal brain stroma
GO ID	GO term	Enrichment	Exact test	Corrected p-value	Genes in selection
GO:0005085	guanyl-nucleotide exchange factor activity	2.315	3.897e-07	0.00398897	58
GO:0019717	synaptosome	2.28	5.775e-07	0.00591129	58
GO:0005096	GTPase activator activity	2.212	1.954e-07	0.00200011	67
GO:0030695	GTPase regulator activity	2.166	7.306e-12	7.47842e-08	122
GO:0016477	cell migration	2.09	4.461e-08	0.000456628	84
GO:2000145	regulation of cell motility	2.079	1.61e-06	0.01648	65
GO:0051338	regulation of transferase activity	2.045	7.859e-08	0.000804447	85
GO:0015629	actin cytoskeleton	2.041	5.036e-08	0.000515485	88
GO:0032403	protein complex binding	2.029	2.966e-09	3.036e-05	106
GO:0043549	regulation of kinase activity	2.027	6.891e-07	0.00705363	74
GO:0045202	synapse	2.001	4.001e-12	4.09542e-08	150
GO:0000278	mitotic cell cycle	1.992	4.187e-10	4.28581e-06	123
GO:0000087	M phase of mitotic cell cycle	1.983	8.229e-07	0.0084232	77
GO:0030425	dendrite	1.973	5.579e-08	0.000571066	95
GO:0019901	protein kinase binding	1.961	1.583e-06	0.0162036	75
GO:0051674	localization of cell	1.957	3.862e-11	3.95314e-07	144
GO:0048870	cell motility	1.957	3.862e-11	3.95314e-07	144
GO:0007264	small GTPase mediated signal transduction	1.946	3.314e-11	3.39221e-07	147
GO:0043005	neuron projection	1.94	1.046e-12	1.07069e-08	171
GO:0019900	kinase binding	1.939	2.251e-07	0.00230412	90
GO:0051098	regulation of binding	1.923	7.403e-07	0.00757771	84
GO:0008285	negative regulation of cell proliferation	1.917	6.04e-07	0.00618254	86
GO:0046982	protein heterodimerization activity	1.911	1.811e-07	0.00185374	95
GO:0005829	cytosol	1.907	2.206e-30	2.25806e-26	450
GO:0065009	regulation of molecular function	1.901	1.079e-20	1.10446e-16	306
GO:0050790	regulation of catalytic activity	1.871	1.735e-15	1.77595e-11	234
GO:0006468	protein amino acid phosphorylation	1.86	3.674e-12	3.76071e-08	182
GO:0042803	protein homodimerization activity	1.857	3.084e-10	3.15678e-06	150
GO:0051301	cell division	1.854	9.467e-08	0.000969042	108
GO:0046983	protein dimerization activity	1.837	3.686e-14	3.77299e-10	223
GO:0022610	biological adhesion	1.833	2.02e-12	2.06767e-08	194
GO:0007155	cell adhesion	1.833	2.02e-12	2.06767e-08	194
GO:0030054	cell junction	1.831	9.519e-11	9.74365e-07	165
GO:0006259	DNA metabolic process	1.83	3.45e-07	0.00353142	102
GO:0019904	protein domain specific binding	1.826	3.226e-09	3.30213e-05	139
GO:0010737	protein kinase cascade	1.818	4.72e-10	4.83139e-06	156
GO:0043025	cell soma	1.813	2.425e-08	0.000248223	126
GO:0004674	protein serine/threonine kinase activity	1.813	6.294e-07	0.00644254	100
GO:0016192	vesicle-mediated transport	1.805	8.438e-09	8.63714e-05	136
GO:0012505	endomembrane system	1.799	6.976e-09	7.14063e-05	139
GO:0030234	enzyme regulator activity	1.796	1.47e-13	1.50469e-09	227
GO:0007010	cytoskeleton organization and biogenesis	1.794	1.884e-08	0.000192846	132
GO:0009719	response to endogenous stimulus	1.792	6.719e-07	0.00687757	103
GO:0006974	response to DNA damage stimulus	1.792	6.719e-07	0.00687757	103
GO:0035556	intracellular signaling cascade	1.791	1.007e-21	1.03077e-17	379
GO:0042802	identical protein binding	1.785	2.329e-07	0.00238396	113
GO:0004672	protein kinase activity	1.776	3.696e-10	3.78323e-06	169
GO:0065003	macromolecular complex assembly	1.774	9.768e-07	0.00999852	103
GO:0008092	cytoskeletal protein binding	1.767	3.695e-09	3.7822e-05	152
GO:0007049	cell cycle	1.766	7.268e-15	7.43952e-11	264
GO:0019899	enzyme binding	1.758	9.244e-13	9.46216e-09	226
GO:0065007	biological regulation	1.752	1.424e-29	1.45761e-25	552
GO:0051641	cellular localization	1.747	7.017e-13	7.1826e-09	233
GO:0032991	macromolecular complex	1.746	2.597e-07	0.00265829	120
GO:0007399	nervous system development	1.745	2.408e-15	2.46483e-11	283
GO:0048523	negative regulation of cellular process	1.742	2.453e-10	2.51089e-06	183
GO:0043234	protein complex	1.741	3.62e-07	0.00370543	118
GO:0051649	establishment of cellular localization	1.74	3.663e-12	3.74945e-08	221
GO:0042995	cell projection	1.728	8.568e-14	8.7702e-10	260
GO:0030182	neuron differentiation	1.721	6.841e-08	0.000700245	138
GO:0046907	intracellular transport	1.72	1.899e-08	0.000194382	150
GO:0016773	phosphotransferase activity, alcohol group as acceptor	1.717	2.941e-10	3.01041e-06	190
GO:0016301	kinase activity	1.708	4.824e-11	4.93785e-07	210
GO:0050794	regulation of cellular process	1.708	3.354e-17	3.43315e-13	342
GO:0044459	plasma membrane part	1.702	1.361e-20	1.39312e-16	418
GO:0022008	neurogenesis	1.699	1.29e-08	0.000132044	160
GO:0048699	generation of neurons	1.694	4.2e-08	0.000429912	150
GO:0009605	response to external stimulus	1.69	8.527e-09	8.72824e-05	167
GO:0008283	cell proliferation	1.681	1.529e-07	0.00156508	141
GO:0006796	phosphate metabolic process	1.68	4.262e-08	0.000436258	154
GO:0009611	response to wounding	1.677	6.804e-07	0.00696457	127
GO:0005654	nucleoplasm	1.676	3.408e-12	3.48843e-08	250
GO:0051094	positive regulation of developmental process	1.674	1.07e-08	0.000109525	170
GO:0006793	phosphorus metabolic process	1.673	5.299e-08	0.000542406	154
GO:0031981	nuclear lumen	1.661	6.812e-15	6.97276e-11	321
GO:0005856	cytoskeleton	1.659	2.258e-15	2.31129e-11	334
GO:0043065	positive regulation of apoptosis	1.657	9.419e-07	0.00964129	129
GO:0071840	cellular component organization and biogenesis	1.649	4.086e-19	4.18243e-15	429
GO:0036211	protein modification process	1.648	3.243e-17	3.31953e-13	385
GO:0048522	positive regulation of cellular process	1.647	1.014e-09	1.03793e-05	205
GO:0016772	transferase activity, transferring phosphorus-containing groups	1.646	7.949e-12	8.1366e-08	257
GO:0043687	post-translational protein modification	1.644	7.303e-15	7.47535e-11	332
GO:0016788	hydrolase activity, acting on ester bonds	1.64	1.626e-08	0.000166437	178
GO:0043068	positive regulation of programmed cell death	1.636	1.59e-06	0.0162752	129
GO:0044428	nuclear part	1.635	5.518e-16	5.64822e-12	366
GO:0008104	protein localization	1.632	6.135e-09	6.27979e-05	192
GO:0015031	protein transport	1.624	1.853e-07	0.00189673	157
GO:0043232	intracellular non-membrane-bound organelle	1.623	1.789e-17	1.83122e-13	412
GO:0048731	system development	1.622	8.021e-24	8.2103e-20	567
GO:0032559	adenyl ribonucleotide binding	1.618	2.27e-16	2.32357e-12	389
GO:0033036	macromolecule localization	1.615	5.293e-09	5.41791e-05	201
GO:0048513	organ development	1.611	1.327e-14	1.35832e-10	350
GO:0005524	ATP binding	1.609	6.455e-16	6.60734e-12	385
GO:0005794	Golgi apparatus	1.607	5.955e-10	6.09554e-06	230
GO:0005515	protein binding	1.607	1.838e-76	1.88138e-72	1664
GO:0045184	establishment of protein localization	1.591	3.602e-07	0.00368701	161
GO:0050793	regulation of developmental process	1.583	2.164e-10	2.21507e-06	256
GO:0000166	nucleotide binding	1.58	3.479e-20	3.5611e-16	527
GO:0044451	nucleoplasm part	1.578	1.119e-06	0.0114541	152
GO:0000267	cell fraction	1.577	3.122e-12	3.19568e-08	312
GO:0006996	organelle organization and biogenesis	1.576	4.436e-10	4.54069e-06	251
GO:0044444	cytoplasmic part	1.575	4.986e-52	5.10367e-48	1289
GO:0032555	purine ribonucleotide binding	1.571	2.48e-17	2.53853e-13	460
GO:0032553	ribonucleotide binding	1.57	2.727e-17	2.79136e-13	460
GO:0051179	localization	1.566	1.374e-31	1.40643e-27	842
GO:0044260	cellular macromolecule metabolic process	1.565	7.581e-23	7.75991e-19	618
GO:0005886	plasma membrane	1.563	1.993e-31	2.04003e-27	843
GO:0044267	cellular protein metabolic process	1.562	1.42e-22	1.45351e-18	615
GO:0006915	apoptosis	1.558	7.327e-08	0.000749992	196
GO:0012501	programmed cell death	1.554	7.143e-08	0.000731157	198
GO:0043170	macromolecule metabolic process	1.553	2.348e-23	2.40341e-19	650
GO:0065008	regulation of biological quality	1.55	5.354e-44	5.48035e-40	1178
GO:0005634	nucleus	1.55	1.249e-10	1.27848e-06	285
GO:0005737	cytoplasm	1.545	4.868e-81	4.98288e-77	1945
GO:0008219	cell death	1.543	1.415e-24	1.44839e-20	700
GO:0007275	multicellular organismal development	1.543	5.212e-08	0.0005335	208
GO:0005624	membrane fraction	1.542	1.093e-08	0.000111879	230
GO:0032502	developmental process	1.539	1.46e-57	1.49446e-53	1511
GO:0043229	intracellular organelle	1.539	4.77e-33	4.88257e-29	933
GO:0043231	intracellular membrane-bound organelle	1.538	5.115e-48	5.23571e-44	1301
GO:0048468	cell development	1.537	2.253e-08	0.000230617	223
GO:0016740	transferase activity	1.532	7.563e-15	7.74149e-11	431
GO:0043283	biopolymer metabolic process	1.532	2.408e-19	2.46483e-15	566
GO:0005622	intracellular	1.524	1.098e-120	1.12391e-116	2646
GO:0042221	response to chemical stimulus	1.523	9.608e-09	9.83475e-05	244
GO:0051252	regulation of RNA metabolic process	1.521	8.916e-08	0.000912642	213
GO:0044424	intracellular part	1.519	3.962e-114	4.0555e-110	2578
GO:0006810	transport	1.51	1.703e-18	1.74319e-14	574
GO:0051234	establishment of localization	1.501	3.036e-19	3.10765e-15	612
GO:0030154	cell differentiation	1.495	1.281e-36	1.31123e-32	1139
GO:0008152	metabolic process	1.495	1.309e-12	1.33989e-08	400
GO:0048869	cellular developmental process	1.494	1.422e-12	1.45556e-08	400
GO:0005488	binding	1.489	5.199e-110	5.3217e-106	2651
GO:0044237	cellular metabolic process	1.482	1.561e-29	1.59784e-25	972
GO:0050896	response to stimulus	1.478	4.558e-19	4.66557e-15	647
GO:0016070	RNA metabolic process	1.471	2.6e-13	2.66136e-09	455
GO:0005102	receptor binding	1.464	8.759e-07	0.00896571	213
GO:0044238	primary metabolic process	1.46	6.525e-09	6.67899e-05	301
GO:0030528	transcription regulator activity	1.456	2.441e-09	2.49861e-05	321
GO:0005783	endoplasmic reticulum	1.44	1.26e-06	0.0128974	224
GO:0003824	catalytic activity	1.439	2.367e-32	2.42286e-28	1187
GO:0005739	mitochondrion	1.432	2.592e-09	2.65317e-05	347
GO:0046872	metal ion binding	1.417	9.79e-19	1.0021e-14	766
GO:0006355	regulation of transcription	1.414	8.88e-19	9.08957e-15	774
GO:0043167	ion binding	1.414	4.206e-10	4.30526e-06	405
GO:0006351	transcription	1.408	3.443e-10	3.52425e-06	418
GO:0032774	RNA biosynthetic process	1.403	6.522e-13	6.67592e-09	551
GO:0006351	transcription, DNA-dependent	1.403	1.13e-06	0.0115667	258
GO:0003676	nucleic acid binding	1.403	1.13e-06	0.0115667	258
GO:0010467	gene expression	1.399	3.258e-13	3.33489e-09	573
GO:0005623	cell	1.396	3.27e-125	3.34717e-121	3358
GO:0044464	cell part	1.396	3.27e-125	3.34717e-121	3358
GO:0016787	hydrolase activity	1.38	2.476e-10	2.53443e-06	472
GO:0003677	DNA binding	1.372	1.679e-08	0.000171862	390
GO:0009987	cellular process	1.369	1.308e-47	1.33887e-43	1986
GO:0008270	zinc ion binding	1.348	1.75e-06	0.017913	311
GO:0016020	membrane	1.321	2.105e-29	2.15468e-25	1610
GO:0005575	cellular_component	1.224	3.522e-91	3.60512e-87	4134
GO:0007154	cell communication	1.219	6.366e-08	0.000651624	803
GO:0044425	membrane part	1.219	1.108e-10	1.13415e-06	1090
GO:0003674	molecular_function	1.217	4.818e-80	4.9317e-76	4023
GO:0031224	intrinsic to membrane	1.213	3.908e-10	4.00023e-06	1076
GO:0008150	biological_process	1.212	1.273e-74	1.30304e-70	3976
GO:0007165	signal transduction	1.207	3.859e-07	0.00395007	780
GO:0016021	integral to membrane	1.206	2.36e-09	2.4157e-05	1044

## Sheet: Comparison 3
Mature GBM tumor stroma Vs Normal brain stroma
GO ID	GO term	Enrichment	Exact test	Corrected p-value	Genes in selection
GO:0005746	mitochondrial respiratory chain	3.183	1.305e-06	0.013358	33
GO:0006414	translational elongation	2.445	1.459e-06	0.0149343	49
GO:0005874	microtubule	2.045	1.593e-08	0.000163059	98
GO:0008022	protein C-terminus binding	2.016	1.771e-06	0.018128	72
GO:0005740	mitochondrial envelope	1.939	9.355e-11	9.57578e-07	147
GO:0005743	mitochondrial inner membrane	1.938	1.344e-09	1.37572e-05	129
GO:0031966	mitochondrial membrane	1.931	5.038e-10	5.1569e-06	137
GO:0051603	proteolysis involved in cellular protein catabolic process	1.876	1.534e-07	0.0015702	105
GO:0016310	phosphorylation	1.871	4.381e-10	4.48439e-06	150
GO:0044257	cellular protein catabolic process	1.87	1.494e-07	0.00152926	106
GO:0045202	synapse	1.867	6.039e-11	6.18152e-07	166
GO:0044456	synapse part	1.851	1.729e-06	0.017698	90
GO:0015629	actin cytoskeleton	1.838	1.322e-06	0.013532	94
GO:0015630	microtubule cytoskeleton	1.833	7.517e-09	7.6944e-05	136
GO:0044429	mitochondrial part	1.822	3.139e-11	3.21308e-07	183
GO:0045045	secretory pathway	1.809	6.001e-07	0.00614262	105
GO:0006412	translation	1.805	5.233e-08	0.00053565	126
GO:0032403	protein complex binding	1.791	4.246e-07	0.00434621	111
GO:0004674	protein serine/threonine kinase activity	1.782	8.098e-09	8.28911e-05	147
GO:0032940	secretion by cell	1.773	9.938e-07	0.0101725	107
GO:0007010	cytoskeleton organization and biogenesis	1.764	6.284e-09	6.4323e-05	154
GO:0043025	cell soma	1.758	5.606e-07	0.0057383	115
GO:0016192	vesicle-mediated transport	1.756	5.617e-09	5.74956e-05	157
GO:0019226	transmission of nerve impulse	1.73	1.421e-06	0.0145454	112
GO:0005829	cytosol	1.729	6.392e-24	6.54285e-20	484
GO:0006796	phosphate metabolic process	1.72	7.678e-10	7.8592e-06	187
GO:0006793	phosphorus metabolic process	1.712	9.97e-10	1.02053e-05	187
GO:0019899	enzyme binding	1.705	8.186e-13	8.37919e-09	260
GO:0043005	neuron projection	1.702	3.593e-09	3.67779e-05	178
GO:0051641	cellular localization	1.7	4.285e-13	4.38613e-09	269
GO:0051649	establishment of cellular localization	1.699	1.628e-12	1.66642e-08	256
GO:0016773	phosphotransferase activity, alcohol group as acceptor	1.698	4.621e-11	4.73006e-07	223
GO:0000278	mitotic cell cycle	1.693	9.852e-07	0.0100845	124
GO:0042995	cell projection	1.691	2.453e-14	2.51089e-10	302
GO:0006468	protein amino acid phosphorylation	1.688	9.974e-10	1.02094e-05	196
GO:0005625	soluble fraction	1.686	1.383e-06	0.0141564	122
GO:0008092	cytoskeletal protein binding	1.685	1.13e-08	0.000115667	172
GO:0004672	protein kinase activity	1.683	2.142e-09	2.19255e-05	190
GO:0032991	macromolecular complex	1.68	3.849e-07	0.00393984	137
GO:0043234	protein complex	1.679	4.759e-07	0.00487131	135
GO:0005739	mitochondrion	1.673	1.757e-21	1.79847e-17	481
GO:0005856	cytoskeleton	1.67	7.281e-18	7.45283e-14	399
GO:0016301	kinase activity	1.666	2.768e-11	2.83332e-07	243
GO:0030182	neuron differentiation	1.661	9.255e-08	0.000947342	158
GO:0006996	organelle organization and biogenesis	1.657	6.564e-14	6.71891e-10	313
GO:0048699	generation of neurons	1.656	2.448e-08	0.000250577	174
GO:0022008	neurogenesis	1.647	1.373e-08	0.00014054	184
GO:0071840	cellular component organization and biogenesis	1.642	2.682e-21	2.7453e-17	507
GO:0016772	transferase activity, transferring phosphorus-containing groups	1.641	3.766e-13	3.85488e-09	304
GO:0007264	small GTPase mediated signal transduction	1.64	4.502e-07	0.00460825	147
GO:0007399	nervous system development	1.637	1.752e-13	1.79335e-09	315
GO:0043687	post-translational protein modification	1.619	9.365e-16	9.58601e-12	388
GO:0046907	intracellular transport	1.605	2.583e-07	0.00264396	166
GO:0008104	protein localization	1.59	4.926e-09	5.04225e-05	222
GO:0033036	macromolecule localization	1.585	2.434e-09	2.49144e-05	234
GO:0043232	intracellular non-membrane-bound organelle	1.584	9.307e-18	9.52665e-14	477
GO:0036211	protein modification process	1.58	3.06e-16	3.13222e-12	438
GO:0044444	cytoplasmic part	1.57	2.074e-58	2.12295e-54	1524
GO:0065009	regulation of molecular function	1.566	4.285e-11	4.38613e-07	299
GO:0050790	regulation of catalytic activity	1.564	7.047e-09	7.21331e-05	232
GO:0015031	protein transport	1.56	4.011e-07	0.00410566	179
GO:0045184	establishment of protein localization	1.558	2.413e-07	0.00246995	187
GO:0016491	oxidoreductase activity	1.549	5.511e-08	0.000564106	212
GO:0044428	nuclear part	1.547	3.47e-14	3.55189e-10	411
GO:0035556	intracellular signaling cascade	1.545	2.192e-13	2.24373e-09	388
GO:0016788	hydrolase activity, acting on ester bonds	1.545	1.612e-07	0.00165004	199
GO:0005737	cytoplasm	1.544	1.916e-92	1.96122e-88	2306
GO:0005524	ATP binding	1.54	9.525e-15	9.74979e-11	437
GO:0005794	Golgi apparatus	1.537	2.953e-09	3.02269e-05	261
GO:0065007	biological regulation	1.532	9.378e-19	9.59932e-15	573
GO:0048523	negative regulation of cellular process	1.532	4.453e-07	0.00455809	191
GO:0032559	adenyl ribonucleotide binding	1.532	1.752e-14	1.79335e-10	437
GO:0043229	intracellular organelle	1.529	1.409e-63	1.44225e-59	1781
GO:0044260	cellular macromolecule metabolic process	1.528	4.032e-23	4.12716e-19	716
GO:0044267	cellular protein metabolic process	1.526	6.542e-23	6.69639e-19	713
GO:0000166	nucleotide binding	1.524	2.86e-19	2.9275e-15	603
GO:0032553	ribonucleotide binding	1.522	6.782e-17	6.94206e-13	529
GO:0043231	intracellular membrane-bound organelle	1.522	7.745e-52	7.92778e-48	1527
GO:0032555	purine ribonucleotide binding	1.52	8.754e-17	8.96059e-13	528
GO:0005634	nucleus	1.518	3.921e-45	4.01354e-41	1369
GO:0012501	programmed cell death	1.515	6.867e-08	0.000702906	229
GO:0044424	intracellular part	1.515	7.616e-129	7.79574e-125	3050
GO:0031981	nuclear lumen	1.514	3.202e-11	3.27757e-07	347
GO:0006915	apoptosis	1.514	8.846e-08	0.000905477	226
GO:0005622	intracellular	1.513	8.81e-133	9.01792e-129	3116
GO:0005515	protein binding	1.51	1.457e-63	1.49139e-59	1855
GO:0007049	cell cycle	1.505	9.384e-09	9.60546e-05	267
GO:0050794	regulation of cellular process	1.503	3.341e-11	3.41985e-07	357
GO:0046983	protein dimerization activity	1.5	2.912e-07	0.00298072	216
GO:0048731	system development	1.498	1.622e-18	1.66028e-14	621
GO:0005624	membrane fraction	1.498	1.523e-08	0.000155894	265
GO:0016740	transferase activity	1.498	4.766e-15	4.87848e-11	500
GO:0010467	gene expression	1.496	1.556e-21	1.59272e-17	727
GO:0000267	cell fraction	1.495	8.133e-11	8.32494e-07	351
GO:0008270	zinc ion binding	1.494	2.214e-12	2.26625e-08	409
GO:0048513	organ development	1.493	1.079e-11	1.10446e-07	385
GO:0065008	regulation of biological quality	1.485	7.981e-10	8.16935e-06	324
GO:0051179	localization	1.48	6.063e-27	6.20609e-23	944
GO:0008219	cell death	1.476	2.333e-07	0.00238806	236
GO:0005654	nucleoplasm	1.475	5.679e-08	0.000581302	261
GO:0016070	RNA metabolic process	1.474	3.422e-15	3.50276e-11	541
GO:0050793	regulation of developmental process	1.469	2.227e-08	0.000227956	282
GO:0003824	catalytic activity	1.469	1.414e-41	1.44737e-37	1438
GO:0044237	cellular metabolic process	1.466	1.023e-31	1.04714e-27	1141
GO:0048468	cell development	1.464	1.563e-07	0.00159989	252
GO:0043283	biopolymer metabolic process	1.451	1.325e-16	1.35627e-12	636
GO:0046914	transition metal ion binding	1.449	2.879e-12	2.94694e-08	465
GO:0046872	metal ion binding	1.448	4.276e-24	4.37691e-20	929
GO:0005488	binding	1.447	2.376e-106	2.43207e-102	3057
GO:0051252	regulation of RNA metabolic process	1.445	7.02e-07	0.00718567	240
GO:0051234	establishment of localization	1.445	7.587e-18	7.76605e-14	699
GO:0043170	macromolecule metabolic process	1.444	3.153e-18	3.22741e-14	717
GO:0043167	ion binding	1.442	8.93e-24	9.14075e-20	936
GO:0006351	transcription	1.442	4.845e-13	4.95934e-09	508
GO:0007275	multicellular organismal development	1.441	1.372e-19	1.40438e-15	776
GO:0006810	transport	1.441	2.013e-16	2.06051e-12	650
GO:0032502	developmental process	1.432	1.583e-25	1.62036e-21	1030
GO:0008152	metabolic process	1.432	1.082e-32	1.10754e-28	1294
GO:0006355	regulation of transcription	1.427	6.144e-12	6.289e-08	485
GO:0044238	primary metabolic process	1.402	3.887e-08	0.000397873	343
GO:0030528	transcription regulator activity	1.4	1.551e-08	0.00015876	366
GO:0003676	nucleic acid binding	1.395	4.261e-14	4.36156e-10	650
GO:0032774	RNA biosynthetic process	1.38	8.253e-07	0.00844777	301
GO:0006351	transcription, DNA-dependent	1.38	8.253e-07	0.00844777	301
GO:0016787	hydrolase activity	1.377	1.695e-11	1.735e-07	559
GO:0048869	cellular developmental process	1.366	8.058e-09	8.24817e-05	434
GO:0030154	cell differentiation	1.364	9.802e-09	0.000100333	433
GO:0044459	plasma membrane part	1.362	4.609e-08	0.000471777	397
GO:0005623	cell	1.345	2.181e-109	2.23247e-105	3838
GO:0044464	cell part	1.345	2.181e-109	2.23247e-105	3838
GO:0003677	DNA binding	1.34	2.675e-08	0.000273813	452
GO:0005886	plasma membrane	1.325	6.317e-14	6.46608e-10	848
GO:0009987	cellular process	1.307	6.724e-39	6.88269e-35	2251
GO:0050896	response to stimulus	1.263	3.915e-08	0.000400739	656
GO:0003674	molecular_function	1.197	1.785e-75	1.82713e-71	4694
GO:0008150	biological_process	1.196	2.431e-73	2.48837e-69	4656
GO:0005575	cellular_component	1.195	3e-79	3.0708e-75	4790
GO:0016020	membrane	1.179	5.051e-12	5.1702e-08	1705

## Sheet: Comparison 4
Non-angiogenic brain tumor stroma Vs Mature GBM tumor stroma
GO ID	GO term	Enrichment	Exact test	Corrected p-value	Genes in selection
GO:0001525	angiogenesis	3.282	9.358e-12	9.57885e-08	54
GO:0006260	DNA replication	2.905	1.091e-08	0.000111675	45
GO:0001568	blood vessel development	2.905	1.792e-14	1.83429e-10	81
GO:0001944	vasculature development	2.832	3.889e-14	3.98078e-10	82
GO:0048514	blood vessel morphogenesis	2.816	7.03e-12	7.19591e-08	68
GO:0006259	DNA metabolic process	2.446	1.626e-10	1.66437e-06	75
GO:0051603	proteolysis involved in cellular protein catabolic process	2.195	5.225e-07	0.00534831	57
GO:0044257	cellular protein catabolic process	2.169	7.308e-07	0.00748047	57
GO:0022610	biological adhesion	2.164	2.168e-13	2.21916e-09	126
GO:0007155	cell adhesion	2.164	2.168e-13	2.21916e-09	126
GO:0006281	DNA repair	2.148	1.174e-06	0.0120171	56
GO:0003723	RNA binding	2.12	1.705e-11	1.74524e-07	111
GO:0009719	response to endogenous stimulus	2.087	3.351e-07	0.00343008	66
GO:0006974	response to DNA damage stimulus	2.087	3.351e-07	0.00343008	66
GO:0045202	synapse	2.085	6.183e-09	6.32892e-05	86
GO:0005654	nucleoplasm	1.999	1.996e-14	2.04311e-10	164
GO:0044428	nuclear part	1.989	8.021e-21	8.2103e-17	245
GO:0031981	nuclear lumen	1.957	3.832e-17	3.92244e-13	208
GO:0051674	localization of cell	1.926	4.95e-07	0.00506682	78
GO:0048870	cell motility	1.926	4.95e-07	0.00506682	78
GO:0044451	nucleoplasm part	1.868	5.57e-08	0.000570145	99
GO:0048513	organ development	1.865	2.664e-16	2.72687e-12	223
GO:0043005	neuron projection	1.855	2.85e-07	0.00291726	90
GO:0007399	nervous system development	1.85	4.268e-12	4.36872e-08	165
GO:0009790	embryonic development	1.829	7.44e-08	0.000761558	103
GO:0042995	cell projection	1.812	1.486e-10	1.52107e-06	150
GO:0007049	cell cycle	1.811	1.735e-10	1.77595e-06	149
GO:0043283	biopolymer metabolic process	1.811	1.332e-24	1.36344e-20	368
GO:0043170	macromolecule metabolic process	1.806	1.102e-27	1.12801e-23	416
GO:0022008	neurogenesis	1.775	1.108e-06	0.0113415	92
GO:0065009	regulation of molecular function	1.761	3.704e-10	3.79141e-06	156
GO:0071840	cellular component organization and biogenesis	1.76	1.097e-15	1.12289e-11	252
GO:0006996	organelle organization and biogenesis	1.758	5.431e-10	5.55917e-06	154
GO:0048731	system development	1.758	9.063e-21	9.27689e-17	338
GO:0050790	regulation of catalytic activity	1.715	1.763e-07	0.00180461	118
GO:0005634	nucleus	1.714	5.157e-43	5.27871e-39	717
GO:0043232	intracellular non-membrane-bound organelle	1.697	2.45e-13	2.50782e-09	237
GO:0008270	zinc ion binding	1.694	3.986e-12	4.08007e-08	215
GO:0003676	nucleic acid binding	1.693	3.957e-20	4.05039e-16	366
GO:0046983	protein dimerization activity	1.692	5.672e-07	0.00580586	113
GO:0016070	RNA metabolic process	1.68	1.905e-15	1.94996e-11	286
GO:0065007	biological regulation	1.678	1.218e-15	1.24674e-11	291
GO:0036211	protein modification process	1.665	1.794e-11	1.83634e-07	214
GO:0043231	intracellular membrane-bound organelle	1.661	1.688e-42	1.72784e-38	773
GO:0006351	transcription	1.659	4.186e-14	4.28479e-10	271
GO:0006355	regulation of transcription	1.656	1.514e-13	1.54973e-09	261
GO:0010467	gene expression	1.655	4.541e-19	4.64817e-15	373
GO:0019899	enzyme binding	1.654	9.668e-07	0.00989616	117
GO:0007275	multicellular organismal development	1.654	4.111e-21	4.20802e-17	413
GO:0043229	intracellular organelle	1.649	3.132e-49	3.20592e-45	891
GO:0000166	nucleotide binding	1.64	5.057e-15	5.17635e-11	301
GO:0051252	regulation of RNA metabolic process	1.636	6.264e-07	0.00641183	126
GO:0005739	mitochondrion	1.635	4.946e-11	5.06273e-07	218
GO:0046914	transition metal ion binding	1.633	4.01e-12	4.10464e-08	243
GO:0046872	metal ion binding	1.627	1.467e-23	1.50162e-19	484
GO:0035556	intracellular signaling cascade	1.623	1.673e-09	1.71248e-05	189
GO:0008152	metabolic process	1.618	2.359e-33	2.41467e-29	678
GO:0005856	cytoskeleton	1.616	6.102e-09	6.24601e-05	179
GO:0043687	post-translational protein modification	1.611	7.331e-09	7.50401e-05	179
GO:0044260	cellular macromolecule metabolic process	1.611	2.215e-16	2.26727e-12	350
GO:0043167	ion binding	1.608	1.34e-22	1.37162e-18	484
GO:0044424	intracellular part	1.603	1.431e-91	1.46477e-87	1497
GO:0044267	cellular protein metabolic process	1.601	6.187e-16	6.33301e-12	347
GO:0005622	intracellular	1.597	4.633e-93	4.74234e-89	1525
GO:0005829	cytosol	1.579	2.381e-09	2.43719e-05	205
GO:0050794	regulation of cellular process	1.571	6.064e-08	0.000620711	173
GO:0005737	cytoplasm	1.564	2.368e-52	2.42388e-48	1083
GO:0032553	ribonucleotide binding	1.557	1.158e-10	1.18533e-06	251
GO:0044459	plasma membrane part	1.554	4.813e-09	4.92659e-05	210
GO:0003677	DNA binding	1.554	2.79e-10	2.85584e-06	243
GO:0032502	developmental process	1.553	1.879e-21	1.92334e-17	518
GO:0032555	purine ribonucleotide binding	1.552	1.677e-10	1.71658e-06	250
GO:0032774	RNA biosynthetic process	1.552	4.719e-07	0.00483037	157
GO:0006351	transcription, DNA-dependent	1.552	4.719e-07	0.00483037	157
GO:0016740	transferase activity	1.55	4.304e-10	4.40557e-06	240
GO:0044444	cytoplasmic part	1.544	6.613e-29	6.76907e-25	695
GO:0030528	transcription regulator activity	1.534	8.355e-08	0.000855218	186
GO:0032559	adenyl ribonucleotide binding	1.527	3.042e-08	0.000311379	202
GO:0005515	protein binding	1.527	4.204e-36	4.30321e-32	870
GO:0005524	ATP binding	1.519	4.973e-08	0.000509036	200
GO:0044237	cellular metabolic process	1.507	4.247e-20	4.34723e-16	544
GO:0005488	binding	1.501	2.096e-69	2.14547e-65	1470
GO:0003824	catalytic activity	1.492	1.877e-24	1.9213e-20	677
GO:0051179	localization	1.491	1.791e-15	1.83327e-11	441
GO:0005886	plasma membrane	1.446	3.002e-13	3.07285e-09	429
GO:0005623	cell	1.423	1.765e-85	1.80665e-81	1883
GO:0044464	cell part	1.423	1.765e-85	1.80665e-81	1883
GO:0006810	transport	1.42	1.1e-08	0.000112596	297
GO:0051234	establishment of localization	1.408	7.305e-09	7.4774e-05	316
GO:0050896	response to stimulus	1.39	8.167e-09	8.35974e-05	335
GO:0016787	hydrolase activity	1.376	9.936e-07	0.0101705	259
GO:0009987	cellular process	1.345	6.776e-26	6.93591e-22	1074
GO:0016020	membrane	1.278	2.917e-14	2.98584e-10	857
GO:0008150	biological_process	1.246	1.419e-60	1.45249e-56	2249
GO:0005575	cellular_component	1.24	4.02e-63	4.11487e-59	2305
GO:0003674	molecular_function	1.234	6.731e-56	6.88985e-52	2244
